# Supplementary material for: A systems biology approach to understand temporal evolution of silver nanoparticle toxicity
Source: NPJ Syst Biol Appl. 2025 Jul 19;11:80. doi: 10.1038/s41540-025-00561-7 (PMC12274429; doi:10.1038/s41540-025-00561-7)
Supplement: Supplementary file 2 — Supplementary Data 1 [file 41540_2025_561_MOESM2_ESM.xlsx]

## Sheet: DEG AgNPs 1h
Supplementary Data 1. List of DEGs after exposure to AgNPs. The table displays the DEGs after 1 h, 6 h and 24 h exposure to AgNPs. Columns include the gene symbol (Symbol), base mean expression value (baseMean), log2FC (log2FoldChange) representing the magnitude of expression change, standard error of the log2FC (lfcSE), test statistic (stat), raw p-value (pvalue), and adjusted p-value (padj) aft…
Symbol (1 h)	baseMean	log2FoldChange	lfcSE	stat	pvalue	padj
ND5	15552.8	0.620686	0.13006	4.77231	1.82127e-06	0.00571697
HMOX1	1071.53	-0.656117	0.151124	-4.34157	1.4147e-05	0.0222037

## Sheet: DEG AgNPs 6h
Symbol (6 h)	baseMean	log2FoldChange	lfcSE	stat	pvalue	padj
MT1B	177.561	9.35914	0.853355	10.9675	5.47873e-28	6.1926e-25
SLC30A2	35.9445	8.35739	1.08024	7.73662	1.02091e-14	5.24516e-12
MT1G	59.5792	7.79337	0.879125	8.86492	7.65615e-19	6.18125e-16
MT1A	331.403	5.6814	0.4371	12.998	1.25665e-38	2.84078e-35
MT1X	6657.8	5.37181	0.0962859	55.7902	0	0
MT1F	810.099	4.79612	0.135938	35.2816	1.12298e-272	4.23103e-269
HSPA6	65.1679	4.6969	0.397474	11.8169	3.19286e-32	6.01482e-29
MT1DP	35.5448	4.53909	0.516671	8.78524	1.56024e-18	1.1488e-15
MT2A	9181.12	3.92476	0.109221	35.9342	8.9246e-283	5.04374e-279
SUSD5	96.9327	2.97914	0.263159	11.3207	1.03665e-29	1.30191e-26
GRHL1	39.9864	2.78653	0.449172	6.20372	5.51452e-10	1.17605e-07
SLC30A1	757.87	2.37303	0.135549	17.5068	1.27202e-68	3.59442e-65
ANKRD1	224.646	2.24923	0.190795	11.7888	4.4609e-32	7.20308e-29
NPL	27.2857	1.91976	0.43487	4.41455	1.01218e-05	0.000377581
C2orf74	54.4987	1.53373	0.318785	4.81118	1.50046e-06	8.19307e-05
TCEAL9	298.714	1.51937	0.182351	8.33211	7.9413e-17	4.72424e-14
EIF1AY	150.081	1.50398	0.304075	4.94608	7.57215e-07	4.78146e-05
HMOX1	2326.14	1.49714	0.285898	5.23663	1.63531e-07	1.32028e-05
STK33	27.442	1.46957	0.495017	2.96874	0.00299028	0.0243685
UQCRBP1	49.392	1.39355	0.346809	4.0182	5.86454e-05	0.0013492
MNS1	59.9596	1.37697	0.388757	3.54199	0.000397124	0.00579935
EMSLR	42.7069	1.37392	0.372604	3.68733	0.000226617	0.00381737
MAFF	37.6656	1.34425	0.356741	3.76815	0.000164459	0.00306241
DDIT3	82.5043	1.24594	0.268301	4.64381	3.42036e-06	0.000159753
SEM1	551.675	1.16556	0.175575	6.63853	3.16828e-11	9.42396e-09
DUSP6	67.7329	1.16431	0.327576	3.55432	0.000378958	0.00558456
RAB30-DT	50.7338	1.15916	0.353272	3.2812	0.00103367	0.0114838
CNKSR3	81.3962	1.14758	0.274671	4.17803	2.94049e-05	0.000814314
RIMS3	62.7729	1.12322	0.303296	3.70339	0.000212736	0.00365434
PPP1R15A	404.635	1.11221	0.173232	6.42034	1.35974e-10	3.57423e-08
RSRC2	391.492	1.09274	0.150519	7.25979	3.87686e-13	1.56501e-10
TCIM	453.597	1.09266	0.39133	2.79218	0.00523543	0.0358642
MAGOH	144.995	1.0917	0.221426	4.9303	8.21038e-07	5.07114e-05
ZBTB2	192.91	1.08773	0.209593	5.1897	2.10628e-07	1.64188e-05
CNTRL	210.101	1.06612	0.175989	6.0579	1.37908e-09	2.31741e-07
TMEM50B	184.149	1.04852	0.173265	6.05154	1.43467e-09	2.35015e-07
CDCP1	105.195	1.04542	0.29676	3.52278	0.000427052	0.0061256
TBCA	546.24	1.04521	0.180372	5.79472	6.84351e-09	8.79002e-07
CXCL5	3192.01	1.03268	0.0882364	11.7036	1.22159e-31	1.72596e-28
ENY2	524.553	1.03257	0.354442	2.91323	0.00357708	0.0276173
PHLDA1	548.976	1.02739	0.117007	8.78059	1.62618e-18	1.1488e-15
SOCS2	127.825	1.01593	0.231855	4.38174	1.17735e-05	0.000419955
XAGE1A	372.585	1.00695	0.187199	5.37903	7.48881e-08	6.8263e-06
TIPARP	303.579	0.996666	0.212182	4.69722	2.6372e-06	0.000129601
DOK7	45.923	0.993847	0.374793	2.65172	0.0080082	0.0485865
SLC38A2	1410.26	0.980566	0.167803	5.84355	5.11011e-09	6.87614e-07
C9orf85	63.6622	0.974774	0.318108	3.06428	0.00218193	0.0193887
CETN3	91.1666	0.96662	0.309447	3.1237	0.00178591	0.0169347
TAF1A	72.503	0.959773	0.259591	3.69725	0.00021795	0.00372308
CEP290	176.328	0.955691	0.270482	3.53328	0.000410435	0.00596292
CHORDC1P4	112.166	0.9542	0.226406	4.21456	2.50268e-05	0.000736662
MITD1	107.681	0.940446	0.30292	3.10461	0.00190533	0.0177983
SNHG6	234.951	0.935591	0.205843	4.54517	5.48915e-06	0.000234128
ZNF330	155.624	0.934006	0.199717	4.67665	2.91605e-06	0.000140256
HSPH1	1710.37	0.93257	0.103227	9.0342	1.65203e-19	1.43638e-16
ESF1	322.054	0.927923	0.198928	4.66463	3.09179e-06	0.000147454
RND3	302.472	0.918587	0.162508	5.65257	1.58069e-08	1.80471e-06
CHORDC1	516.938	0.918225	0.151377	6.06583	1.31277e-09	2.28281e-07
MPHOSPH10	346.101	0.917929	0.219085	4.18982	2.79173e-05	0.000789003
SNX25	123.928	0.913748	0.217515	4.20085	2.65919e-05	0.000772668
MCTP1	72.4319	0.910988	0.275246	3.30973	0.000933859	0.010815
SH2D5	117.19	0.91064	0.217848	4.18015	2.91311e-05	0.000811007
MXI1	64.9855	0.905501	0.318032	2.8472	0.00441061	0.0321477
CCDC28A	62.9275	0.904301	0.308359	2.93262	0.00336116	0.0263828
SARNP	180.625	0.903991	0.258349	3.49911	0.000466817	0.00649807
MLF1	57.6015	0.898772	0.302844	2.96778	0.00299963	0.0244095
STC1	162.983	0.896606	0.256863	3.4906	0.000481946	0.00664321
CCDC112	84.6489	0.894864	0.273834	3.2679	0.00108348	0.0119
PPIL4	115.206	0.889245	0.234349	3.79454	0.000147918	0.00279584
SLU7	296.084	0.888256	0.190314	4.66731	3.0517e-06	0.000146158
SYCP2	58.461	0.886649	0.333069	2.66206	0.00776644	0.0474765
CLEC2D	330.287	0.885374	0.20926	4.23098	2.32677e-05	0.000697598
PET100	101.441	0.880481	0.24981	3.5246	0.000424124	0.00610676
SSB	879.662	0.878772	0.13854	6.34309	2.25204e-10	5.30309e-08
TCEAL8	163.845	0.878051	0.198936	4.41372	1.01607e-05	0.000377785
HNRNPA1L2	670.267	0.872827	0.189224	4.61268	3.97519e-06	0.000181909
FRMD6	172.596	0.868228	0.237128	3.66143	0.000250812	0.00412653
PDCD5	948.482	0.865372	0.135797	6.37252	1.85942e-10	4.60719e-08
CCDC59	158.554	0.86427	0.249642	3.46203	0.000536118	0.0072054
ANXA2P1	136.198	0.858269	0.208069	4.12492	3.70866e-05	0.000972599
UQCRHL	261.128	0.85701	0.204177	4.19738	2.7002e-05	0.000776599
RPL7	774.581	0.847245	0.156753	5.40495	6.48266e-08	6.00602e-06
CIR1	112.789	0.84629	0.249904	3.38646	0.000708019	0.00880137
NACA2	81.8299	0.843558	0.266357	3.16702	0.00154011	0.0152433
SMC3	725.039	0.842741	0.156915	5.37067	7.8444e-08	7.09322e-06
RPL36AL	1161.5	0.840662	0.135861	6.18769	6.10532e-10	1.27793e-07
ANKRD36	123.504	0.839852	0.272634	3.08051	0.00206646	0.0188273
LINC00707	231.663	0.835884	0.189121	4.41985	9.87713e-06	0.000373382
AADAC	169.355	0.830143	0.28534	2.90932	0.00362219	0.0278708
PNPLA8	182.371	0.822473	0.189742	4.33469	1.45968e-05	0.00048813
CCDC43	161.284	0.809684	0.195778	4.13573	3.53831e-05	0.000945473
PFDN2	255.367	0.803789	0.161444	4.97874	6.39992e-07	4.23031e-05
PFDN4	150.964	0.802439	0.219096	3.66249	0.000249772	0.0041221
HSPE1	721.702	0.798508	0.118817	6.72049	1.81112e-11	6.02091e-09
USP53	177.595	0.796554	0.268464	2.96708	0.00300641	0.0244295
CPNE8	187.534	0.796124	0.196314	4.05537	5.00555e-05	0.00120123
FNIP1	200.192	0.794747	0.184309	4.31203	1.61765e-05	0.000526601
ZNF721	66.271	0.794504	0.298099	2.66524	0.00769342	0.0472859
DNAJA1	2717.55	0.790755	0.0848277	9.3219	1.14275e-20	1.07638e-17
GPCPD1	413.962	0.789383	0.193355	4.08255	4.45447e-05	0.00111187
DNAJC25	81.7469	0.782391	0.250461	3.1238	0.00178529	0.0169347
FYB1	279.457	0.782228	0.199418	3.92255	8.7616e-05	0.00185107
HSP90AA1	13679.6	0.779728	0.108541	7.18373	6.78325e-13	2.5557e-10
LMCD1	369.848	0.779268	0.19402	4.01643	5.90863e-05	0.0013492
MBP	387.19	0.778559	0.180778	4.30672	1.65695e-05	0.000535099
AKAP12	764.475	0.777873	0.1059	7.34535	2.05227e-13	8.5914e-11
PPP1R3C	135.729	0.777091	0.226513	3.43067	0.0006021	0.00781557
TAF1D	144.757	0.774116	0.244888	3.1611	0.00157175	0.0154617
CTSL	2377.97	0.772015	0.12585	6.1344	8.54813e-10	1.62965e-07
ZNF22	79.3298	0.770077	0.277287	2.77718	0.00548325	0.0371789
ZNF292	89.8768	0.768831	0.284571	2.70172	0.00689824	0.0438747
ELK3	495.706	0.7669	0.164705	4.6562	3.22092e-06	0.000152327
SBDS	601.372	0.765439	0.121377	6.30629	2.85801e-10	6.46082e-08
NSA2	464.639	0.765018	0.146345	5.2275	1.71816e-07	1.36561e-05
SYF2	175.644	0.760523	0.229859	3.30865	0.000937467	0.0108456
ZCCHC9	121.987	0.758232	0.261394	2.90072	0.00372306	0.0284897
HCFC2	69.3401	0.757931	0.276563	2.74054	0.00613388	0.0402854
MCL1	1382.94	0.757244	0.102437	7.39231	1.44304e-13	6.27335e-11
FKBP4	2213.18	0.756982	0.115305	6.56505	5.2015e-11	1.44951e-08
MIS18A	112.769	0.755404	0.224023	3.37199	0.000746272	0.00917858
MRFAP1L1	241.739	0.754889	0.172504	4.37606	1.20843e-05	0.000425511
ANKRD12	134.111	0.754719	0.206452	3.65566	0.000256526	0.00416734
NSRP1	259.372	0.75462	0.24948	3.02477	0.00248825	0.0213234
PMAIP1	187.078	0.753063	0.192604	3.9099	9.23358e-05	0.00193991
GCC2	301.988	0.75153	0.183272	4.10063	4.12035e-05	0.00105606
UQCRB	747.878	0.745003	0.136316	5.46526	4.62237e-08	4.46553e-06
SYTL2	144.017	0.742945	0.258972	2.86882	0.00412007	0.030678
NDUFS5	653.929	0.74285	0.125555	5.91654	3.28791e-09	4.7042e-07
ZNG1C	199.73	0.740901	0.205441	3.60639	0.00031049	0.00484733
SNHG5	651.889	0.740318	0.119705	6.18453	6.22881e-10	1.28008e-07
KTN1	1704.75	0.739405	0.150627	4.90885	9.16101e-07	5.53727e-05
STX7	191.734	0.737294	0.200131	3.68405	0.000229553	0.00384961
MYEF2	196.501	0.736578	0.175458	4.19803	2.69242e-05	0.000776599
OSBP2	126.965	0.736292	0.232204	3.17088	0.00151978	0.0151108
RPL23	3726.45	0.735487	0.119393	6.16021	7.26495e-10	1.41579e-07
LSM3	401.858	0.735477	0.129779	5.66715	1.45196e-08	1.69191e-06
PPID	238.343	0.734915	0.164758	4.46058	8.17387e-06	0.000321914
LYAR	158.839	0.733953	0.244465	3.00229	0.00267959	0.0225186
TGFA	262.479	0.733359	0.176271	4.1604	3.17694e-05	0.000863196
TBK1	356.966	0.725136	0.186596	3.88612	0.000101857	0.00208946
CEP63	124.055	0.723901	0.201944	3.58466	0.000337519	0.00514445
HTATSF1	662.835	0.723778	0.143104	5.05771	4.24314e-07	2.90668e-05
BBIP1	129.617	0.722631	0.232252	3.11141	0.00186197	0.0174945
MARCHF4	232.265	0.722503	0.174948	4.12981	3.6306e-05	0.000963303
CACYBP	801.882	0.721662	0.115658	6.2396	4.38681e-10	9.53541e-08
SNRPD1	454.364	0.720204	0.138341	5.20602	1.9293e-07	1.51437e-05
COA5	116.158	0.715541	0.243466	2.93898	0.00329298	0.0261564
UPF3B	147.249	0.714334	0.189689	3.76582	0.000166003	0.00308601
GAR1	123.025	0.714102	0.241013	2.96291	0.00304742	0.0246035
TIMM8B	262.023	0.713342	0.161077	4.42858	9.48556e-06	0.000360994
RRP15	315.09	0.713235	0.167821	4.24999	2.13782e-05	0.000658414
ZFAS1	691.711	0.709832	0.145496	4.8787	1.06788e-06	6.12703e-05
BMS1P20	76.3472	0.709809	0.261934	2.70988	0.00673074	0.0430546
HNRNPH3	833.866	0.708844	0.133369	5.31492	1.06703e-07	9.00048e-06
ANKMY2	134.123	0.705929	0.211573	3.33657	0.000848185	0.0100729
SLC9A7	145.681	0.705744	0.243997	2.89243	0.0038228	0.0290984
XRCC4	96.4639	0.703365	0.23119	3.04237	0.00234723	0.0203612
LARP7	237.834	0.70265	0.195772	3.58912	0.000331797	0.0051094
SPAG7	361.451	0.699117	0.159555	4.38166	1.17779e-05	0.000419955
CWC15	180.975	0.69867	0.203659	3.43059	0.000602261	0.00781557
LMO7	760.862	0.697455	0.116513	5.98607	2.14978e-09	3.28365e-07
NAV3	114.332	0.697161	0.230109	3.02971	0.00244792	0.021057
THOC7	284.414	0.696967	0.160907	4.33148	1.4811e-05	0.000492378
BCCIP	623.806	0.696747	0.130991	5.31905	1.04312e-07	8.86493e-06
MIR4426	147.45	0.696473	0.207585	3.35513	0.000793289	0.00955922
PSMC6	352.227	0.695541	0.155865	4.46246	8.10253e-06	0.00032022
INSIG1	247.574	0.693974	0.166051	4.17928	2.92437e-05	0.000812142
ISCA1	393.368	0.692348	0.144551	4.78965	1.67071e-06	8.94978e-05
PPIG	446.34	0.692105	0.18676	3.70585	0.000210687	0.00363641
MND1	82.6548	0.69168	0.243187	2.84423	0.00445187	0.0323429
APIP	160.214	0.691582	0.211431	3.27096	0.00107184	0.011808
ZNHIT6	190.024	0.691308	0.202799	3.40883	0.000652417	0.0083231
ANXA3	421.492	0.691182	0.126456	5.46581	4.60808e-08	4.46553e-06
CD55	312.361	0.68877	0.172625	3.98998	6.60783e-05	0.00148037
RIT1	187.148	0.68778	0.19206	3.58107	0.000342188	0.00518466
CHMP5	518.789	0.687565	0.142856	4.813	1.4868e-06	8.15791e-05
NFYB	276.147	0.686928	0.172538	3.98131	6.85363e-05	0.00150713
SNAPC1	192.664	0.686256	0.181553	3.77991	0.000156883	0.00295541
POLR3G	144.654	0.685498	0.208302	3.29088	0.000998734	0.0112552
ARID4B	311.195	0.68482	0.166335	4.11712	3.8363e-05	0.00099682
UTP11	256.777	0.683298	0.172285	3.96609	7.30612e-05	0.0015881
PIP4P2	106.621	0.682171	0.244913	2.78536	0.00534685	0.0365169
MAP3K8	146.927	0.679384	0.203811	3.3334	0.000857926	0.0101541
MPHOSPH6	140.307	0.677752	0.22714	2.98386	0.00284642	0.0233816
GOLGA4	873.638	0.677515	0.14844	4.56423	5.0134e-06	0.00021879
TPD52	1041.74	0.676162	0.10308	6.55956	5.39661e-11	1.45233e-08
ZBTB11	226.713	0.675664	0.183074	3.69066	0.00022367	0.00378465
HSPA4L	183.774	0.671802	0.176913	3.79736	0.000146248	0.00277544
NT5E	310.806	0.671349	0.198648	3.37959	0.000725945	0.00895781
TMA16	172.316	0.670927	0.225364	2.97709	0.00291002	0.0238347
PRPF38B	243.136	0.670534	0.212231	3.15945	0.00158066	0.0155089
SUGT1	210.701	0.669411	0.173731	3.85315	0.000116609	0.0023183
ATP6V1G1	655.862	0.66903	0.114827	5.82639	5.66378e-09	7.44392e-07
RAD18	346.215	0.668773	0.162197	4.12322	3.73617e-05	0.000977545
CHMP4B	603.465	0.668379	0.152934	4.37036	1.24041e-05	0.000431208
TBC1D2B	238.948	0.667681	0.162891	4.09895	4.15027e-05	0.00106124
SMURF2	292.64	0.66724	0.202033	3.30262	0.000957858	0.0110027
RPS24	3935.13	0.667029	0.110141	6.05615	1.39418e-09	2.31741e-07
BMAL2	256.961	0.666779	0.155765	4.28066	1.86336e-05	0.000591092
RSRC1	179.141	0.665497	0.22712	2.93016	0.00338792	0.0264824
MOK	152.391	0.663271	0.203651	3.25689	0.00112639	0.0121717
PDCL3	153.888	0.661943	0.208188	3.17955	0.00147503	0.0148198
IFT74	161.213	0.660854	0.212972	3.103	0.00191569	0.0178508
ZFAND2A	221.36	0.659555	0.174899	3.77106	0.000162555	0.00303713
PIN4	127.896	0.658201	0.228539	2.88004	0.00397619	0.0298426
PRELID3B	486.996	0.657481	0.149239	4.40555	1.05518e-05	0.000386834
GTF3C6	305.111	0.657268	0.205155	3.20376	0.00135644	0.0140144
EMC2	233.007	0.654905	0.18618	3.5176	0.000435472	0.0061836
GALK2	129.453	0.65297	0.211736	3.08388	0.00204319	0.0187149
LLPH	228.026	0.652775	0.177131	3.68527	0.000228462	0.00384272
GJA1	739.759	0.651514	0.135578	4.80545	1.54406e-06	8.36451e-05
SKIL	511.377	0.650426	0.130141	4.99784	5.79761e-07	3.87754e-05
SNRPG	289.64	0.649906	0.197487	3.29088	0.00099876	0.0112552
NTN4	893.965	0.647984	0.132064	4.90658	9.26792e-07	5.54463e-05
RPS27A	2462.94	0.647589	0.104942	6.1709	6.79012e-10	1.36532e-07
FERMT1	172.741	0.64725	0.228706	2.83005	0.00465406	0.0332827
FAM3C	107.929	0.646788	0.2443	2.64752	0.00810856	0.0489328
STC2	424.398	0.64643	0.130674	4.94688	7.54123e-07	4.78146e-05
ST13P4	121.627	0.645317	0.215066	3.00055	0.00269491	0.0226304
DNAJC2	288.753	0.644713	0.16549	3.89579	9.78799e-05	0.00202626
HNRNPA1P10	305.661	0.644551	0.175087	3.68132	0.000232031	0.00387965
TBC1D15	259.861	0.644482	0.191052	3.37334	0.00074263	0.00914373
PUM3	465.957	0.643718	0.133297	4.82922	1.37068e-06	7.63191e-05
RPAIN	280.037	0.643702	0.159441	4.03726	5.40801e-05	0.00128148
RBIS	291.405	0.643419	0.161411	3.98622	6.71348e-05	0.00148208
NOL7	345.845	0.642276	0.160981	3.98976	6.61405e-05	0.00148037
FRG1	123.792	0.64188	0.23276	2.75769	0.00582112	0.0388178
FXR1	678.791	0.641081	0.131318	4.8819	1.05071e-06	6.05926e-05
ARHGAP18	140.387	0.640346	0.237829	2.69246	0.0070926	0.0446368
FLCN	177.457	0.640093	0.170702	3.74977	0.000176995	0.00322153
PODXL	266.913	0.638811	0.156634	4.07837	4.53526e-05	0.00112417
RPS26P11	260.434	0.638532	0.156137	4.08956	4.32201e-05	0.00109288
NAA20	882.311	0.636731	0.114987	5.53742	3.06954e-08	3.21251e-06
LTV1	264.632	0.636689	0.184984	3.44187	0.000577717	0.00755779
F2RL1	557.442	0.636645	0.16913	3.76424	0.000167053	0.00309035
TAX1BP1	1209.99	0.634023	0.108651	5.83543	5.36518e-09	7.13442e-07
POLK	253.793	0.633692	0.191609	3.30721	0.000942309	0.0108905
EBAG9	177.636	0.633406	0.208716	3.03478	0.00240708	0.0207848
UQCRH	626.921	0.632346	0.1152	5.4891	4.03995e-08	4.00557e-06
GNAI1	539.89	0.63028	0.147668	4.26822	1.97038e-05	0.000620367
ACTR6	202.285	0.629939	0.167759	3.75502	0.000173326	0.00318553
CD59	2089.8	0.628587	0.105639	5.95032	2.67624e-09	3.98021e-07
ASNS	228.081	0.628332	0.166723	3.76871	0.000164091	0.0030606
NDUFA5	326.762	0.627818	0.168136	3.73399	0.000188468	0.00337066
LEO1	343.448	0.627374	0.18509	3.38956	0.000700047	0.00873041
EXOSC7	170.123	0.626914	0.212922	2.94434	0.00323648	0.0257983
STX4	241.361	0.626851	0.234752	2.67027	0.00757911	0.0467638
CHMP4A	322.565	0.625892	0.177099	3.53414	0.000409106	0.00595893
RPS4Y1	900.295	0.625566	0.178357	3.50739	0.000452531	0.00635939
PPIL3	113.069	0.623121	0.219908	2.83355	0.00460345	0.0330367
CENPE	258.467	0.622825	0.190925	3.26214	0.00110573	0.0120173
AK6	158.177	0.62215	0.212858	2.92284	0.00346855	0.0269451
ETS1	215.002	0.622091	0.180096	3.45422	0.000551878	0.00733006
MRPL33	529.338	0.621379	0.120168	5.17092	2.3294e-07	1.78946e-05
RPL31	2240.8	0.621267	0.115341	5.38634	7.19074e-08	6.60788e-06
CLK1	286.975	0.620857	0.195811	3.17069	0.00152077	0.0151108
PAK1IP1	175.39	0.620559	0.177896	3.48832	0.000486066	0.0066837
CCDC88A	739.244	0.619715	0.151207	4.09845	4.15934e-05	0.00106124
GPRC5A	856.435	0.61953	0.104939	5.9037	3.55432e-09	4.95982e-07
SDE2	110.22	0.619256	0.215565	2.87272	0.00406958	0.0304022
SRP54	577.378	0.618594	0.13801	4.48223	7.38686e-06	0.00029713
HSPD1	4737.07	0.617587	0.0858827	7.19105	6.42953e-13	2.50597e-10
KLC1	677.538	0.61619	0.132985	4.63354	3.59464e-06	0.000166517
PNMA2	366.321	0.61535	0.145521	4.2286	2.35152e-05	0.000701298
ZBTB21	138.765	0.614638	0.188285	3.2644	0.00109696	0.0119566
BRIX1	470.06	0.613464	0.139489	4.39795	1.09279e-05	0.000395086
TOMM7	513.396	0.613261	0.144034	4.25776	2.06482e-05	0.000644714
SP100	184.395	0.613211	0.179232	3.42132	0.000623185	0.00804094
OGFRL1	477.805	0.613055	0.14223	4.31032	1.63019e-05	0.000527968
TRIM5	136.906	0.611779	0.221714	2.75932	0.00579216	0.0386931
ANKRD28	585.528	0.611062	0.134665	4.53764	5.68873e-06	0.000240823
GALNT13	236.194	0.61096	0.191618	3.18842	0.00143051	0.0145828
ERBIN	586.885	0.610877	0.177244	3.44652	0.000567846	0.00751142
RBM28	279.568	0.609918	0.183682	3.3205	0.000898556	0.010503
SBDSP1	341.12	0.609479	0.142177	4.28677	1.81293e-05	0.000578856
CSGALNACT2	214.019	0.608986	0.185123	3.28964	0.00100317	0.0112824
SSX2IP	272.807	0.608751	0.175822	3.46231	0.000535552	0.0072054
ZNG1B	216.564	0.608135	0.176613	3.44332	0.000574628	0.00754358
TMSB10	9455.22	0.606634	0.118565	5.11646	3.11331e-07	2.24139e-05
SLC38A1	2096.59	0.60651	0.089944	6.7432	1.5494e-11	5.30693e-09
MTIF2	480.267	0.606179	0.152059	3.98647	6.70644e-05	0.00148208
MICU2	220.9	0.605363	0.200148	3.02458	0.00248975	0.0213234
CAP2	179.71	0.604089	0.185003	3.26529	0.0010935	0.0119357
NDUFA12	338.623	0.604078	0.143795	4.20097	2.65777e-05	0.000772668
HERC4	453.885	0.604076	0.138139	4.37295	1.22581e-05	0.000427633
IDI1	262.638	0.604053	0.16106	3.75049	0.000176488	0.00322061
RWDD1	193.986	0.603922	0.201721	2.99385	0.00275484	0.0228956
GDAP1	216.214	0.6021	0.17806	3.38144	0.00072107	0.00892689
BNIP3L	368.118	0.60007	0.151247	3.96748	7.26354e-05	0.00158188
PARP2	287.779	0.599989	0.152881	3.92454	8.68939e-05	0.00183925
SEC61G	498.046	0.598972	0.150586	3.9776	6.96144e-05	0.00152491
OSBPL1A	169.422	0.598782	0.183274	3.26715	0.00108637	0.0119076
ZRANB2	349.399	0.598654	0.202433	2.9573	0.00310348	0.024983
EIF5A2	118.754	0.598407	0.212994	2.8095	0.00496189	0.0347271
OPTN	299.933	0.598254	0.169518	3.52915	0.000416896	0.00603748
MSANTD3	223.01	0.597794	0.185048	3.23048	0.00123584	0.0130427
DDX10	319.096	0.597582	0.144979	4.12185	3.75848e-05	0.000981112
TRMT6	302.671	0.597568	0.148356	4.02793	5.62708e-05	0.00131411
LSM8	249.722	0.596137	0.186854	3.19039	0.00142083	0.0145336
PHF14	293.202	0.595546	0.17217	3.45905	0.000542081	0.00722541
UTP3	215.777	0.594288	0.203378	2.92209	0.00347693	0.0269916
ZC3H15	732.653	0.593524	0.116406	5.09873	3.41946e-07	2.43083e-05
PMS1	156.113	0.59339	0.198861	2.98394	0.00284566	0.0233816
SAT1	1310.86	0.592913	0.159863	3.70888	0.00020818	0.00362566
SWAP70	340.777	0.592638	0.148062	4.00264	6.2639e-05	0.00141602
ST3GAL5	184.59	0.59254	0.17476	3.39058	0.00069744	0.00872031
BPGM	135.396	0.591491	0.209149	2.82808	0.00468278	0.0333729
TES	444.431	0.588669	0.128288	4.58866	4.46101e-06	0.0001993
VEZT	741.326	0.58838	0.147828	3.98015	6.8872e-05	0.00151157
SNRPB2	662.003	0.587585	0.138494	4.24267	2.2088e-05	0.000672939
EAPP	199.966	0.587443	0.201377	2.91713	0.0035327	0.0273494
RPL24	1797.93	0.585309	0.103855	5.63583	1.74218e-08	1.89344e-06
RPL21	536.334	0.584844	0.138098	4.23501	2.28543e-05	0.000692236
GNL3	787.379	0.583441	0.121919	4.78547	1.70589e-06	9.09516e-05
SGCE	260.447	0.582637	0.170056	3.42615	0.000612211	0.00792648
TUT7	259.667	0.581224	0.172587	3.36771	0.000757945	0.00926168
LAP3	315.655	0.580907	0.181601	3.19882	0.00137993	0.0141923
TOM1L1	309.515	0.578804	0.159128	3.63734	0.000275468	0.00441022
MOCS2	275.436	0.575581	0.171887	3.34861	0.000812188	0.00972475
NUDC	728.644	0.574391	0.127526	4.5041	6.66549e-06	0.000273964
CNBP	2254.23	0.574042	0.084794	6.76985	1.28916e-11	4.55354e-09
STRN3	275.509	0.57377	0.167244	3.43073	0.00060196	0.00781557
ATF4	1673.52	0.57274	0.0963122	5.94671	2.73591e-09	4.01611e-07
IK	524.698	0.572082	0.16859	3.39332	0.000690502	0.00865339
CRY1	248.143	0.571197	0.1741	3.28086	0.0010349	0.0114838
NUCB2	287.351	0.568808	0.185606	3.0646	0.00217961	0.0193887
NOL8	289.617	0.568802	0.178461	3.18726	0.00143629	0.0145828
LRRFIP2	455.361	0.567993	0.146304	3.88227	0.000103485	0.00211136
ITGB1	9969.06	0.567821	0.123345	4.60352	4.15402e-06	0.000187812
ETV5	251.42	0.567411	0.212918	2.66493	0.00770052	0.0473007
ZNF185	199.774	0.56706	0.182444	3.10814	0.00188272	0.0176162
KIF16B	223.951	0.566852	0.189794	2.98666	0.00282039	0.0232692
STAMBPL1	218.021	0.566073	0.182032	3.10975	0.00187243	0.0175636
RASEF	241.97	0.564884	0.187789	3.00808	0.00262903	0.0221761
NCL	6568.8	0.563957	0.107402	5.25088	1.51376e-07	1.2489e-05
PAIP2	516.582	0.563703	0.120878	4.66339	3.11037e-06	0.000147716
ACAT1	414.532	0.563608	0.129846	4.34059	1.42104e-05	0.000478419
NDUFAF2	155.358	0.562999	0.198015	2.84321	0.0044661	0.0323993
CHMP1B	478.569	0.560635	0.172325	3.25335	0.00114052	0.012263
RBMS1	510.483	0.55723	0.136573	4.08009	4.50181e-05	0.00111833
WDR76	251.709	0.556647	0.167671	3.31987	0.000900593	0.0105159
AP3S1	401.051	0.556511	0.155566	3.57733	0.000347122	0.00523835
TOGARAM1	130.457	0.5562	0.19897	2.7954	0.00518354	0.0356105
ARHGAP29	491.624	0.55611	0.12637	4.40066	1.0792e-05	0.000393491
UBE2B	313.472	0.556058	0.15127	3.67593	0.000236989	0.00395086
ARHGEF28	393.455	0.555575	0.140856	3.94427	8.00446e-05	0.00172005
SSBP1	716.081	0.554899	0.132281	4.19486	2.73039e-05	0.000781306
PHLDB2	466.518	0.554799	0.136411	4.0671	4.76014e-05	0.00115827
TATDN1	165.762	0.553465	0.191551	2.88939	0.00385989	0.0292762
RPL35	2348.88	0.553393	0.14063	3.93509	8.31648e-05	0.00176694
RPL5	2388	0.553205	0.0939648	5.88737	3.92392e-09	5.40879e-07
DCTN6	346.731	0.552723	0.141608	3.90319	9.49349e-05	0.00198346
LYRM2	242.449	0.552004	0.162329	3.40053	0.000672557	0.00849296
NEMF	294.815	0.5519	0.196239	2.81238	0.00491759	0.0344811
ACSL4	309.388	0.551426	0.196434	2.80718	0.0049978	0.034892
HNRNPA2B1	6277.32	0.550679	0.0837725	6.57351	4.91435e-11	1.42428e-08
LRRFIP1	1034.49	0.550471	0.125687	4.37968	1.18851e-05	0.00042112
ROCK1	428.03	0.550148	0.159646	3.44605	0.000568856	0.00751142
SUB1	791.781	0.549977	0.11691	4.70427	2.54781e-06	0.000126863
ZNF451	161.352	0.54926	0.203571	2.69813	0.00697301	0.0441793
PTRH2	324.488	0.548993	0.160598	3.41844	0.000629823	0.00810807
STX8	181.955	0.548109	0.186033	2.9463	0.00321596	0.0256528
ACADM	272.461	0.546181	0.170385	3.20558	0.00134792	0.0139647
SRSF4	347.065	0.545598	0.130008	4.19664	2.70906e-05	0.000777172
SOD1	1408.74	0.544406	0.0964173	5.64635	1.63892e-08	1.81614e-06
CEBPG	650.763	0.543787	0.11995	4.53345	5.8027e-06	0.000244731
GNL2	431.087	0.543696	0.171385	3.17236	0.00151206	0.0150712
UTP6	459.923	0.543672	0.128441	4.23284	2.3076e-05	0.000693693
SRP14	946.997	0.543482	0.115258	4.71535	2.4129e-06	0.000121214
DNAJC7	606.407	0.541201	0.134745	4.01648	5.90744e-05	0.0013492
UTP15	236.952	0.539883	0.158714	3.40162	0.000669883	0.00846945
SLTM	622.981	0.537598	0.13843	3.88355	0.000102942	0.00210422
PPP1R21	140.712	0.537288	0.195252	2.75177	0.0059275	0.0393878
LSM5	326.29	0.537173	0.147848	3.63328	0.000279846	0.00445595
NDUFS6	409.708	0.535948	0.187079	2.86482	0.00417252	0.0309462
ZNF326	256.446	0.535084	0.170046	3.1467	0.00165123	0.0160757
SLC20A1	1232.86	0.532549	0.116785	4.56006	5.11385e-06	0.000221463
FAM177A1	449.959	0.531947	0.146404	3.63341	0.000279696	0.00445595
CTNNAL1	400.176	0.52969	0.190933	2.77421	0.00553354	0.0374077
RUFY1	283.763	0.529318	0.150541	3.51611	0.000437919	0.00620275
ZNF512	320.95	0.528605	0.160849	3.28635	0.00101496	0.0113585
HNRNPDL	1533.94	0.528187	0.166235	3.17735	0.00148629	0.0149065
TTC1	416.519	0.527775	0.139955	3.77105	0.000162564	0.00303713
DDX47	485.809	0.527768	0.159221	3.31469	0.00091744	0.0106576
TXLNG	256.523	0.52664	0.170643	3.08621	0.00202724	0.0185941
ASB13	229.016	0.526124	0.186805	2.81643	0.00485602	0.0342192
UACA	462.249	0.525336	0.14506	3.62152	0.000292877	0.004617
DNAJB6	484.039	0.525197	0.129166	4.06605	4.78158e-05	0.00115827
IVNS1ABP	611.325	0.524961	0.129279	4.06068	4.89298e-05	0.00117758
SVIL	258.84	0.524829	0.181888	2.88545	0.00390853	0.0295308
SRSF7	1523.92	0.524103	0.0875415	5.98691	2.13859e-09	3.28365e-07
FMNL2	463.419	0.522489	0.156813	3.33191	0.000862516	0.0101764
RAB13	301.928	0.522117	0.168459	3.09938	0.00193929	0.0179523
LUC7L	285.972	0.521971	0.176972	2.94945	0.00318335	0.0254826
CMAS	529.325	0.521729	0.11727	4.44893	8.62973e-06	0.000335195
PHF5A	264.266	0.521368	0.159554	3.26766	0.0010844	0.0119
UTP14A	305.471	0.521195	0.192594	2.70618	0.00680624	0.0435129
SLC4A7	588.423	0.520683	0.124244	4.19083	2.77939e-05	0.000789003
MTHFD2	1178.42	0.520423	0.105143	4.94966	7.43444e-07	4.74754e-05
NASP	570.092	0.519795	0.150534	3.45302	0.000554349	0.00735424
SUPT5H	1700.4	0.519795	0.0941884	5.51867	3.41572e-08	3.44714e-06
CTDSPL2	217.733	0.517976	0.19237	2.69261	0.00708956	0.0446368
HNRNPD	1411.37	0.517805	0.109028	4.74929	2.04137e-06	0.000105359
RASAL2	212.008	0.515885	0.19471	2.6495	0.0080612	0.0487702
SPRYD7	178.974	0.51486	0.179635	2.86614	0.00415514	0.0308578
ZNRF2	173.471	0.514349	0.178588	2.88008	0.00397573	0.0298426
EIF3A	2046.09	0.51359	0.127829	4.0178	5.87439e-05	0.0013492
SPIRE1	313.55	0.513431	0.164758	3.11627	0.00183156	0.0172806
CTPS1	1316.31	0.513264	0.091553	5.60619	2.06831e-08	2.18729e-06
PARK7	1271.58	0.512429	0.0996667	5.14143	2.72661e-07	2.02756e-05
DDX3Y	396.186	0.512395	0.190358	2.69174	0.00710794	0.0447084
ATP2B1	1193.01	0.51238	0.119608	4.28384	1.83698e-05	0.000584884
NDUFA1	626.7	0.511918	0.139841	3.66072	0.00025151	0.00413083
NGLY1	241.123	0.511198	0.163082	3.13461	0.00172086	0.0165117
ZNG1E	277.63	0.510668	0.161273	3.16648	0.00154294	0.0152579
CRIPT	282.913	0.509991	0.150293	3.3933	0.000690556	0.00865339
SPIDR	210.4	0.509717	0.189857	2.68474	0.00725858	0.0454284
YBX1	2389.11	0.509148	0.0922026	5.52206	3.35054e-08	3.41181e-06
GLRX2	156.171	0.508905	0.179227	2.83945	0.00451914	0.0326597
SH3KBP1	637.918	0.508579	0.151424	3.35865	0.000783248	0.00945839
NDUFS4	387.076	0.508401	0.131463	3.86726	0.000110067	0.00222024
BLVRA	423.294	0.508172	0.156274	3.2518	0.00114677	0.012263
EBNA1BP2	854.438	0.507243	0.103404	4.90543	9.32227e-07	5.54463e-05
RPL19	6615.82	0.507116	0.120794	4.1982	2.69049e-05	0.000776599
RPL41	4648.6	0.507049	0.0836278	6.06316	1.33471e-09	2.2858e-07
TSNAX	319.482	0.506958	0.185076	2.73919	0.00615902	0.0403567
TMA7	434.586	0.505616	0.135191	3.74002	0.000184005	0.00331309
FNDC3A	452.743	0.504711	0.15328	3.29275	0.000992141	0.011229
MRPL18	607.669	0.502943	0.117253	4.28937	1.79182e-05	0.000577006
SMN2	455.839	0.502571	0.135363	3.71277	0.000205003	0.00358137
SLK	772.773	0.501463	0.139915	3.58406	0.000338299	0.00514643
U2AF1	272.452	0.501395	0.174032	2.88106	0.00396346	0.0298262
RBM39	1320.35	0.500723	0.127067	3.94062	8.12699e-05	0.00173976
CBX3	1790.09	0.500578	0.0994632	5.0328	4.83375e-07	3.27161e-05
ELOC	507.819	0.50053	0.122514	4.0855	4.39817e-05	0.00110718
HDGFL3	417.702	0.500523	0.14071	3.55712	0.00037494	0.00556161
EIF5B	1038.39	0.500476	0.166528	3.00535	0.00265274	0.0223594
RB1CC1	328.626	0.499959	0.174511	2.86492	0.00417114	0.0309462
ARPC3	1219.36	0.499862	0.124439	4.01693	5.89615e-05	0.0013492
SMS	817.059	0.499756	0.109131	4.5794	4.66322e-06	0.0002067
EDF1	1257.76	0.498582	0.127857	3.89953	9.63793e-05	0.00200622
HMGN3	255.685	0.498047	0.153151	3.252	0.00114595	0.012263
DNMBP	273.419	0.496999	0.182797	2.71885	0.00655087	0.0421906
BRWD1	263.276	0.49614	0.164905	3.00865	0.0026241	0.022151
ZCRB1	293.936	0.495342	0.169097	2.92934	0.00339686	0.026534
PSMA4	1590.06	0.495151	0.0929869	5.32495	1.00981e-07	8.71285e-06
SUCLG2	480.672	0.494572	0.154779	3.19535	0.00139662	0.0143248
AHSA1	1214.56	0.493553	0.10191	4.84303	1.27877e-06	7.22696e-05
CRNKL1	324.643	0.493036	0.177129	2.78349	0.00537771	0.036617
NOP58	954.264	0.492716	0.116723	4.22126	2.42945e-05	0.000718218
HAT1	643.965	0.492667	0.112846	4.36584	1.26636e-05	0.000435066
SERINC1	785.011	0.492553	0.142206	3.46365	0.000532893	0.0071877
C11orf58	1142.45	0.492552	0.110616	4.4528	8.47565e-06	0.000331489
PHAX	255.924	0.491305	0.159885	3.07287	0.00212011	0.0191034
DBI	871.087	0.490078	0.120492	4.06732	4.75565e-05	0.00115827
RSL1D1	1332.07	0.49007	0.112061	4.37322	1.22425e-05	0.000427633
PAPSS1	252.488	0.489214	0.164211	2.97918	0.00289019	0.0237067
POLR2K	442.087	0.486884	0.133681	3.64213	0.00027039	0.00435359
RAI14	727.572	0.486299	0.146269	3.32469	0.000885169	0.0103895
IWS1	417.182	0.485278	0.13275	3.65557	0.00025661	0.00416734
PLCB4	253.674	0.484691	0.180613	2.6836	0.0072835	0.0454585
ZNF33A	198.806	0.483938	0.179606	2.69444	0.00705061	0.0445364
ZNF622	264.522	0.483479	0.167197	2.89167	0.00383203	0.0291476
LDHB	8440.91	0.483233	0.0832179	5.80683	6.36654e-09	8.27138e-07
ZNF146	1253.11	0.483115	0.12493	3.86708	0.000110147	0.00222024
ROCK2	1254.66	0.481718	0.118271	4.07299	4.64142e-05	0.001138
MEF2A	267.729	0.481451	0.156327	3.07977	0.00207161	0.0188297
ANP32B	1537.89	0.480927	0.0947854	5.07385	3.89852e-07	2.73696e-05
TRNT1	219.485	0.480878	0.16917	2.84257	0.00447514	0.0324247
TARS1	1048.34	0.480073	0.1227	3.91257	9.1319e-05	0.00192571
PTPN14	221.207	0.479782	0.168421	2.8487	0.00438982	0.0320945
DNTTIP2	520.785	0.479727	0.139037	3.45036	0.000559831	0.00741825
PLOD2	2283.49	0.47949	0.103115	4.65003	3.31892e-06	0.000155659
DUSP5	439.435	0.479111	0.145581	3.29102	0.000998244	0.0112552
ENAH	1481.29	0.478659	0.0977913	4.8947	9.84558e-07	5.76604e-05
ZNF740	198.323	0.476434	0.172123	2.76799	0.00564032	0.0379253
FKBP3	790.852	0.47629	0.13179	3.61402	0.00030149	0.00473297
RPS6	8396.85	0.476107	0.0965146	4.933	8.09754e-07	5.05672e-05
ALDH7A1	341.731	0.475621	0.1486	3.20067	0.00137107	0.0141375
SNRPF	402.024	0.47538	0.153741	3.09208	0.00198761	0.0183097
RAD51AP1	221.416	0.474669	0.174643	2.71794	0.00656905	0.0422836
EIF3J	634.932	0.47448	0.117571	4.03568	5.44449e-05	0.00128474
RPAP3	396.314	0.474302	0.169144	2.80414	0.00504517	0.035033
STK39	382.351	0.473189	0.153489	3.08289	0.00205003	0.0187471
BCAP29	335.701	0.470672	0.153839	3.05952	0.00221695	0.0196535
CHMP2A	807.99	0.470445	0.150065	3.13493	0.00171894	0.0165074
ZNF302	266.101	0.469583	0.166711	2.81675	0.00485118	0.0342192
USP48	261.39	0.469322	0.165613	2.83385	0.00459903	0.0330367
PRPF40A	1099.45	0.468668	0.126443	3.70657	0.000210086	0.00363641
PSMC2	921.021	0.467797	0.104181	4.49025	7.11389e-06	0.000288202
AZI2	274.507	0.466709	0.159225	2.93113	0.00337726	0.0264499
SCOC	393.989	0.466418	0.14874	3.1358	0.00171387	0.0165063
ACSL3	1326.75	0.466401	0.0910083	5.12481	2.97835e-07	2.17189e-05
SRSF3	1903.54	0.465188	0.09175	5.07017	3.97456e-07	2.76386e-05
SMIM15	553.721	0.464797	0.140644	3.30478	0.000950511	0.0109629
METAP2	920.98	0.464538	0.125355	3.70578	0.000210738	0.00363641
MAP1LC3B	363.342	0.464031	0.146856	3.15978	0.00157889	0.015505
BECN1	377.445	0.463392	0.142982	3.24092	0.00119145	0.0126689
CCDC124	346.735	0.462999	0.174367	2.65532	0.00792333	0.048175
DNAJC8	352.109	0.462902	0.14196	3.26079	0.00111102	0.0120632
CCNH	280.12	0.462245	0.163426	2.82847	0.00467716	0.0333721
METTL5	364.214	0.461495	0.147461	3.12961	0.00175039	0.0166959
KMT5B	291.749	0.46065	0.142627	3.22975	0.001239	0.0130639
UBA5	233.236	0.45912	0.171075	2.68373	0.00728058	0.0454585
RPF2	244.949	0.458845	0.159766	2.87198	0.00407914	0.0304535
EPRS1	911.186	0.458742	0.116801	3.92755	8.58159e-05	0.00181984
SNRPE	314.498	0.457531	0.140528	3.2558	0.00113073	0.0121953
NARS1	1185.89	0.456978	0.109403	4.177	2.95381e-05	0.000814314
SEPHS2	607.89	0.455666	0.119461	3.81435	0.000136543	0.00261584
RNF145	961.721	0.453155	0.123261	3.67637	0.000236575	0.00394978
RAD50	682.807	0.452748	0.142069	3.18683	0.00143842	0.0145828
MEAK7	257.206	0.452517	0.150596	3.00485	0.00265713	0.022363
PHYH	261.464	0.452514	0.151084	2.99511	0.00274346	0.0228346
HNRNPA1	2046.4	0.452506	0.10756	4.20701	2.58776e-05	0.0007558
TPRKB	370.476	0.451597	0.132837	3.39964	0.000674748	0.00849296
UBE2V2	506.538	0.450312	0.153106	2.94119	0.00326957	0.0259887
PSMC1	373.437	0.449906	0.157607	2.85461	0.00430899	0.0317914
HMGB2	592.464	0.449747	0.12547	3.58451	0.000337714	0.00514445
UBXN1	378.14	0.449649	0.166371	2.70268	0.00687822	0.0438244
DNAJC21	284.211	0.449642	0.161101	2.79105	0.00525371	0.0359459
RPL39	556.122	0.448529	0.133346	3.36365	0.000769198	0.00934865
NUDCD1	368.228	0.44815	0.150013	2.9874	0.00281362	0.0232303
YTHDC1	374.486	0.447865	0.155485	2.88044	0.00397124	0.0298426
ZC3H11A	528.545	0.447491	0.168132	2.66154	0.00777839	0.0475239
ARL1	428.568	0.447385	0.14578	3.0689	0.00214846	0.0192328
CLTB	469.025	0.446985	0.152208	2.93666	0.00331768	0.0262199
RPL38	3069.23	0.44669	0.116554	3.83246	0.000126867	0.00245966
NDUFB6	397.191	0.446529	0.161132	2.7712	0.00558498	0.0376653
SPAG9	1203.77	0.446215	0.11896	3.75098	0.000176147	0.00322061
CLDND1	311.817	0.445903	0.150369	2.9654	0.00302293	0.0244933
BOLA3	422.335	0.444482	0.135352	3.2839	0.00102382	0.0114237
KRT83	829.364	0.443424	0.134723	3.29137	0.000997014	0.0112552
STIP1	2612.4	0.443302	0.0844654	5.24832	1.53491e-07	1.25718e-05
COX6C	690.798	0.443111	0.109435	4.04907	5.14208e-05	0.00123138
SMC6	479.568	0.442707	0.145485	3.04297	0.00234255	0.0203405
RBM8A	429.307	0.442084	0.12739	3.4703	0.000519871	0.00704568
EIF1	4607.11	0.442044	0.0776399	5.69352	1.24446e-08	1.48064e-06
YES1	379.42	0.441184	0.141695	3.11362	0.00184804	0.017407
ABL2	300.054	0.441064	0.165083	2.67176	0.00754535	0.046706
NAP1L1	2952.44	0.441013	0.0935254	4.71544	2.41193e-06	0.000121214
MRPL32	324.549	0.440391	0.161357	2.72929	0.00634707	0.0412541
EIF2S2	609.925	0.439836	0.118267	3.71899	0.000200021	0.00352155
CLIP1	850.831	0.439623	0.130948	3.35724	0.000787258	0.00949667
DEK	1218.07	0.438785	0.124077	3.53641	0.000405612	0.00591565
RAB7A	1137.03	0.438766	0.0995886	4.40579	1.054e-05	0.000386834
ERI1	310.622	0.438584	0.160943	2.72509	0.00642842	0.0415916
ADSS2	651.115	0.437197	0.120388	3.63157	0.0002817	0.00447201
ZMAT2	390.319	0.436901	0.133079	3.28302	0.001027	0.0114479
PDHX	279.622	0.436596	0.141948	3.07574	0.00209984	0.0189876
SPATS2L	776.195	0.436237	0.143426	3.04155	0.00235362	0.0203854
PITPNB	493.882	0.43605	0.156951	2.77826	0.00546512	0.0371005
GPAT3	312.567	0.435738	0.16274	2.67752	0.00741698	0.046088
RPL11	3275.04	0.435369	0.0890929	4.88669	1.02545e-06	5.94393e-05
RPS7	1667.71	0.435227	0.0902804	4.82084	1.42958e-06	7.8822e-05
RNF20	387.399	0.434815	0.145425	2.98997	0.00279007	0.0231204
ATP5ME	427.49	0.434334	0.16458	2.63904	0.0083141	0.0498009
ATP6V1D	355.123	0.434158	0.151922	2.85777	0.00426624	0.0315378
RSL24D1	828.181	0.434081	0.104887	4.13856	3.49499e-05	0.000936111
DYNC1LI1	457.61	0.43344	0.13073	3.31553	0.000914694	0.0106427
HNRNPR	1346.47	0.432812	0.106591	4.06051	4.89661e-05	0.00117758
NOP16	433.24	0.432805	0.135646	3.19069	0.00141933	0.0145336
SCAMP1	375.309	0.432504	0.157938	2.73845	0.006173	0.040408
DPY30	348.598	0.432386	0.144308	2.99628	0.00273296	0.0227975
IKBIP	365.129	0.4305	0.144172	2.98602	0.00282637	0.0233016
RPL14	1911.48	0.42954	0.116185	3.69702	0.000218144	0.00372308
PDE1C	307.978	0.428549	0.147769	2.90014	0.00372998	0.0285057
NAB1	457.779	0.428452	0.143036	2.99542	0.00274066	0.0228281
GLRX	1071.66	0.4282	0.106395	4.02461	5.70701e-05	0.00132741
RBM18	222.493	0.427852	0.161732	2.64544	0.00815849	0.0491554
CDC5L	303.932	0.426749	0.141589	3.014	0.00257826	0.0218292
UBE2H	798.031	0.426691	0.138859	3.07283	0.00212038	0.0191034
SARAF	1416.89	0.426433	0.103015	4.13951	3.48046e-05	0.000934432
CEBPZ	674.022	0.424713	0.131088	3.2399	0.0011957	0.0126901
CHD2	383.511	0.424689	0.151612	2.80115	0.0050921	0.0352024
UCHL5	477.872	0.424509	0.129638	3.27457	0.00105823	0.0117152
ERRFI1	1088.97	0.424429	0.110032	3.85733	0.000114631	0.00228917
HNRNPU	3258.61	0.424169	0.0994356	4.26577	1.99215e-05	0.000625478
SEC11C	360.544	0.423612	0.144348	2.93465	0.00333924	0.0262655
ENSA	681.853	0.422942	0.115094	3.67477	0.000238066	0.00396298
GARS1	1037.74	0.422578	0.115381	3.66245	0.000249813	0.0041221
STAG2	748.216	0.421351	0.140943	2.98951	0.00279426	0.0231211
BAG1	687.351	0.421084	0.134673	3.12672	0.00176767	0.0168323
PTPN12	786.058	0.420986	0.137355	3.06494	0.00217712	0.0193887
ST13	647.565	0.420881	0.112978	3.72533	0.000195062	0.00346665
RPL26	3034.45	0.420674	0.0849847	4.95	7.42145e-07	4.74754e-05
GFM2	358.917	0.419789	0.152169	2.7587	0.00580311	0.0387205
NDUFB2	496.177	0.419602	0.136741	3.06858	0.00215078	0.0192328
ATP5IF1	327.182	0.418696	0.151004	2.77276	0.00555837	0.0375531
CCNT1	397.461	0.418448	0.155038	2.699	0.0069548	0.0440887
TXNDC17	592.75	0.418394	0.126989	3.29473	0.000985149	0.0111799
ACAA2	431.462	0.418268	0.149096	2.80536	0.00502601	0.0349596
RPL37	2350.23	0.418088	0.115737	3.61239	0.000303392	0.00475622
SAP18	731.992	0.417802	0.118237	3.53361	0.000409931	0.00596292
DCAF13	579.716	0.417792	0.136292	3.06542	0.00217367	0.0193762
MRFAP1	1728.33	0.417742	0.102163	4.08896	4.33319e-05	0.00109326
SMNDC1	341.462	0.417615	0.133162	3.13615	0.00171184	0.0165063
SUMO1	599.521	0.415344	0.118778	3.49683	0.000470828	0.0065378
ECHDC1	273.255	0.415342	0.148535	2.79626	0.00516986	0.035566
FOSL1	575.714	0.414587	0.115989	3.57436	0.00035109	0.00527709
RPL6	2842.3	0.4145	0.104666	3.96024	7.48755e-05	0.0016213
ZNHIT3	299.712	0.413628	0.156791	2.63809	0.00833747	0.0498823
RPS27L	1205.15	0.413036	0.100535	4.10839	3.98419e-05	0.00102582
PLK2	630.539	0.412475	0.133983	3.07857	0.00207996	0.0188531
UHRF2	284.871	0.411921	0.154295	2.6697	0.00759188	0.0468145
NOC3L	339.545	0.411818	0.152211	2.70557	0.00681864	0.0435676
RRN3	460.182	0.411387	0.131598	3.12608	0.00177154	0.0168549
PRP4K	606.211	0.410536	0.1447	2.83715	0.00455176	0.0327907
KRT86	5746.74	0.409227	0.116106	3.52462	0.000424098	0.00610676
ADAM9	2361.72	0.408329	0.111434	3.66431	0.000248011	0.00410435
PFDN5	886.802	0.4082	0.128484	3.17704	0.00148785	0.0149088
ASPH	15595.7	0.407611	0.10729	3.79914	0.000145196	0.00276755
GTF2A2	599.919	0.407009	0.124623	3.26591	0.00109114	0.0119357
ADH5	582.932	0.406892	0.11372	3.57803	0.000346196	0.00523135
GPATCH4	457.369	0.406773	0.147884	2.75062	0.0059483	0.0394332
TFAM	486.087	0.406175	0.137765	2.9483	0.00319522	0.0255112
PAWR	686.376	0.40577	0.127215	3.18963	0.00142455	0.0145453
TOMM5	979.356	0.405481	0.121069	3.34919	0.000810496	0.00971478
CORO1C	1886.02	0.405107	0.0994552	4.07326	4.63589e-05	0.001138
AZIN1	1271.68	0.404521	0.101819	3.97296	7.09841e-05	0.0015493
DPM1	368.517	0.40426	0.14522	2.78378	0.00537288	0.036617
PPP1R12A	407.621	0.404104	0.141674	2.85236	0.00433959	0.0318923
TPM2	1402.47	0.403428	0.0977484	4.12721	3.67192e-05	0.000967596
EIF4A2	626.236	0.403086	0.149605	2.69433	0.00705301	0.0445364
UTP18	612.383	0.402492	0.111659	3.60466	0.000312558	0.00485948
HSBP1	921.633	0.402116	0.111546	3.60495	0.000312219	0.00485948
COX17	275.978	0.400326	0.147725	2.70995	0.00672941	0.0430546
TM4SF1	5656.87	0.399275	0.0992089	4.02459	5.70752e-05	0.00132741
NACA	3136.38	0.399143	0.0995576	4.00916	6.09344e-05	0.0013858
GPBP1	383.394	0.398688	0.140988	2.82781	0.00468671	0.0333799
SRSF10	845.159	0.398555	0.117849	3.38191	0.00071985	0.00892157
ANXA2P2	8360.24	0.397899	0.116832	3.40574	0.00065985	0.00838952
MYL12A	1050.09	0.397686	0.096358	4.12718	3.67247e-05	0.000967596
RPS17	5225.97	0.397563	0.0978214	4.06417	4.82038e-05	0.0011642
UBASH3B	933.339	0.397538	0.1084	3.66731	0.000245116	0.00406239
PSMD7	1075.63	0.396603	0.132732	2.988	0.00280808	0.0232185
CCT2	2592.96	0.39631	0.0949421	4.17423	2.98996e-05	0.000822276
MBD2	391.118	0.394947	0.144687	2.72967	0.00633982	0.0412307
RAB18	695.888	0.394464	0.135851	2.90366	0.00368827	0.0283018
KIFBP	448.913	0.394073	0.128595	3.06444	0.00218076	0.0193887
NFKB2	438.77	0.393974	0.128616	3.06318	0.00218997	0.0194448
SCP2	563.089	0.393535	0.134021	2.93637	0.00332083	0.0262199
GLOD4	655.962	0.393416	0.117066	3.36063	0.000777655	0.00941096
RPL37A	4823.75	0.393191	0.0907282	4.33373	1.46606e-05	0.000488817
MYL6	3702.43	0.393057	0.103561	3.79543	0.000147388	0.0027905
FNDC3B	727.351	0.392477	0.133123	2.94823	0.00319595	0.0255112
CYRIB	840.437	0.39226	0.117886	3.32744	0.000876487	0.0103197
ZMYND11	782.454	0.391471	0.124069	3.15528	0.00160346	0.0156917
SBNO1	605.182	0.390059	0.147609	2.64251	0.00822945	0.0494248
PSMB7	669.049	0.3891	0.134525	2.89241	0.00382297	0.0290984
LIMS1	537.961	0.388486	0.127708	3.04199	0.00235023	0.0203716
PPP2CB	815.847	0.388452	0.104578	3.71448	0.000203625	0.00356833
NIP7	413.714	0.388173	0.142124	2.73123	0.00630991	0.0410835
MICOS10	327.144	0.388053	0.144716	2.68148	0.00732972	0.0456462
ADGRG6	1187.09	0.38616	0.108628	3.55488	0.000378152	0.00557996
BNIP2	576.385	0.385352	0.137748	2.79752	0.00514969	0.0355122
NCEH1	717.636	0.384507	0.129724	2.96404	0.00303633	0.0245542
SMC4	1501.96	0.384469	0.110093	3.49222	0.000479021	0.00661904
ACTR3	1816.65	0.384275	0.113031	3.39975	0.000674483	0.00849296
ECT2	1666.73	0.384234	0.119349	3.21942	0.00128451	0.0134558
TMEM14C	623.638	0.383888	0.114496	3.35285	0.000799844	0.00962794
CRYZ	625.003	0.383501	0.112856	3.39814	0.000678445	0.00852999
NDUFA13	506.712	0.383414	0.130026	2.94874	0.00319069	0.0255112
HDAC2	633.621	0.382748	0.1217	3.14502	0.00166075	0.0161266
TFPI2	1373.91	0.382323	0.0946086	4.0411	5.32e-05	0.00126328
NUP107	716.672	0.381822	0.119987	3.18219	0.00146165	0.0147509
PSMD12	701.241	0.381821	0.120509	3.1684	0.00153283	0.0151979
RPL30	3650.75	0.380391	0.0966555	3.93554	8.30107e-05	0.00176694
ABI2	508.777	0.379193	0.131483	2.88396	0.00392706	0.0296114
PSMA3	962.037	0.379173	0.102506	3.69903	0.000216424	0.00371204
UBB	6095.64	0.379139	0.0892655	4.24732	2.16346e-05	0.0006627
PDHB	548.047	0.378157	0.120616	3.13523	0.00171721	0.0165063
CCDC47	1223.47	0.3779	0.117576	3.2141	0.00130856	0.0136194
MATR3	1831.09	0.377516	0.115413	3.27099	0.00107171	0.011808
ERLEC1	688.615	0.377476	0.133581	2.82581	0.00471606	0.0335467
PCLAF	729.104	0.377365	0.120559	3.13011	0.00174738	0.0166813
ITPRID2	541.372	0.37704	0.13177	2.86135	0.00421835	0.0312656
WDR75	514.731	0.376615	0.133645	2.81802	0.00483203	0.0341224
SRSF11	716.535	0.376519	0.119	3.16403	0.00155601	0.0153604
RPS23	2214.27	0.375373	0.0882504	4.2535	2.10458e-05	0.000651728
PSMD14	1182.15	0.375358	0.119106	3.15147	0.00162452	0.0158566
RECQL	477.4	0.374328	0.131906	2.83784	0.00454193	0.0327407
DOCK5	1338.45	0.374024	0.120512	3.10363	0.00191162	0.0178423
HMGB1	1085.73	0.373894	0.106273	3.51823	0.000434428	0.0061836
HSP90AB1	10904.6	0.372529	0.078169	4.76569	1.88206e-06	9.89438e-05
PTPN11	1401.56	0.371775	0.0991623	3.74915	0.000177433	0.00322432
KDM3A	376.434	0.370948	0.138096	2.68617	0.00722768	0.0453251
TDP2	579.854	0.370889	0.125276	2.96057	0.00307069	0.0247561
TMX1	720.183	0.370889	0.139146	2.66547	0.00768804	0.0472785
EIF3E	1318.6	0.370205	0.0981112	3.77332	0.00016109	0.00302459
VPS29	699.126	0.370062	0.113925	3.24828	0.00116103	0.0124037
USP8	524.814	0.370037	0.135644	2.728	0.00637202	0.0413449
H2AZ2	1171.2	0.369965	0.12805	2.88923	0.00386188	0.0292762
ATP5PD	1005.52	0.369798	0.100034	3.69674	0.000218385	0.00372308
MRPL13	346.934	0.369352	0.13574	2.72102	0.00650801	0.0419863
SUMO2	777.23	0.369075	0.116917	3.15672	0.00159556	0.0156279
FYTTD1	385.524	0.368854	0.134645	2.73946	0.006154	0.0403567
DDX5	4273.51	0.367999	0.123283	2.98499	0.00283587	0.0233289
ZNF706	360.658	0.36772	0.13641	2.6957	0.00702405	0.0444032
EZR	2835.07	0.367071	0.0815736	4.49988	6.7993e-06	0.000277339
DDX21	2321.04	0.366933	0.0990241	3.7055	0.000210977	0.00363641
RBM17	506.23	0.366514	0.123423	2.96958	0.00298208	0.0243192
PPA1	915.913	0.366502	0.118861	3.08344	0.00204625	0.0187278
CHD1	433.396	0.365543	0.130415	2.80293	0.00506402	0.0350942
NAA50	1314.58	0.365418	0.131574	2.77727	0.00548174	0.0371789
DDX1	1474.59	0.365256	0.109616	3.33213	0.000861829	0.0101764
DDX42	1281.47	0.364102	0.122518	2.97184	0.00296024	0.024176
MORF4L2	1958.71	0.361828	0.0926447	3.90555	9.40127e-05	0.00197148
ITGA6	617.267	0.361685	0.132134	2.73725	0.00619554	0.0405021
UBC	9683.53	0.361205	0.0943945	3.82654	0.000129956	0.00251523
CLDN1	600.555	0.361021	0.129395	2.79007	0.00526964	0.0360331
TNKS2	581.088	0.359765	0.118172	3.04443	0.0023312	0.0202949
GGCT	434.892	0.359714	0.12986	2.77002	0.00560523	0.0377793
DAP3	751.639	0.359158	0.124427	2.8865	0.00389558	0.0294526
TRIB3	586.06	0.358213	0.118332	3.02718	0.00246851	0.0212018
ACTR2	2594.96	0.358074	0.10847	3.30113	0.000962955	0.0110167
SMC2	700.741	0.357396	0.121848	2.93312	0.00335575	0.0263769
RPL32	2639.3	0.357038	0.128263	2.78364	0.0053752	0.036617
ATG3	402.41	0.356494	0.135119	2.63838	0.00833043	0.0498723
FEZ2	474.378	0.356164	0.128727	2.76682	0.00566054	0.0379789
TAF7	656.716	0.355884	0.11993	2.96744	0.0030029	0.0244185
NPM1	3862.48	0.355149	0.0820769	4.32703	1.51131e-05	0.000500935
CDC42SE1	470.22	0.354286	0.12458	2.84385	0.00445719	0.0323569
CDC42BPA	659.148	0.354185	0.133824	2.64665	0.00812943	0.0490325
SEC11A	1124.44	0.353941	0.0975602	3.62792	0.00028571	0.00451661
EIF3H	1214.42	0.353888	0.0978559	3.61642	0.000298702	0.00469573
ANXA5	2117.28	0.352874	0.0912982	3.86507	0.000111059	0.00223364
HSDL2	450.052	0.352112	0.132619	2.65506	0.00792941	0.0481861
LARP4	722.373	0.351742	0.128656	2.73398	0.00625741	0.0408593
ETFA	1470.32	0.351709	0.0902064	3.89894	9.66163e-05	0.00200745
MYOF	3782.32	0.351232	0.114859	3.05795	0.00222856	0.0197255
SKP1	1289.75	0.350214	0.110349	3.1737	0.00150509	0.0150549
PDHA1	952.578	0.3494	0.0984401	3.54936	0.000386163	0.00566857
BMS1	562.226	0.349365	0.127855	2.73251	0.0062854	0.0410184
HNRNPH1	2256.27	0.348916	0.10561	3.30381	0.000953812	0.0109856
ALYREF	858.332	0.347313	0.108653	3.19653	0.00139091	0.0142792
MAPK6	956.561	0.347167	0.106324	3.26517	0.00109399	0.0119357
EID1	728.251	0.346922	0.113795	3.04866	0.00229864	0.0201563
AIFM1	610.218	0.346407	0.114533	3.02453	0.00249021	0.0213234
URI1	925.421	0.345397	0.125334	2.75582	0.00585457	0.0390173
PSMC5	1393.49	0.345366	0.108244	3.19061	0.00141972	0.0145336
PDAP1	801.895	0.345098	0.119985	2.87618	0.00402522	0.0301305
ATL3	660.703	0.343844	0.119383	2.88018	0.00397448	0.0298426
HSPA9	3998.4	0.342467	0.0901816	3.79753	0.000146147	0.00277544
RAB11A	1228.16	0.341865	0.103991	3.28744	0.00101101	0.0113368
NOLC1	2047.64	0.340914	0.0998381	3.41467	0.000638601	0.00817452
NEDD4	1279.34	0.338961	0.125503	2.70082	0.00691678	0.0438748
RPL34	959.396	0.338633	0.100521	3.36876	0.000755059	0.00923695
SEPTIN10	508.578	0.337279	0.1269	2.65784	0.00786423	0.047893
VCL	2033.83	0.337272	0.100067	3.37045	0.000750468	0.00922015
LBH	1081.25	0.335633	0.120929	2.77546	0.00551242	0.0373319
PRKAR1A	1669.7	0.335376	0.0981996	3.41525	0.000637243	0.0081664
FAM107B	1644.13	0.335117	0.0944364	3.5486	0.000387283	0.00567764
SLIRP	522.002	0.335075	0.122662	2.73169	0.00630107	0.0410733
SEPTIN7	1154.3	0.334579	0.106357	3.14581	0.00165627	0.016097
RAN	4278.18	0.33421	0.0856248	3.90318	9.49351e-05	0.00198346
CHCHD3	588.969	0.334114	0.113266	2.94982	0.00317963	0.0254709
WDR43	975.194	0.332679	0.120945	2.75066	0.00594757	0.0394332
CCT6A	2807.91	0.332308	0.0859349	3.86697	0.000110197	0.00222024
CALM2	5988.18	0.331662	0.0895311	3.70444	0.000211861	0.00364485
CCT5	2954.04	0.33158	0.0932427	3.55609	0.000376409	0.00556878
PMPCB	533.638	0.330477	0.121844	2.7123	0.0066818	0.0428629
ARHGAP5	637.504	0.330066	0.121775	2.71047	0.0067188	0.0430546
XPOT	956.981	0.329929	0.099908	3.30233	0.000958858	0.011003
TPM3	2705.57	0.329785	0.102392	3.2208	0.00127832	0.0134033
KYNU	3042.04	0.32936	0.101523	3.24419	0.00117785	0.0125491
PSMB1	849.469	0.328662	0.1175	2.79714	0.00515575	0.0355122
NME1	1004.68	0.327877	0.106689	3.07321	0.0021177	0.0191034
ETFB	923.931	0.32784	0.119131	2.75193	0.00592447	0.0393878
SRP72	760.752	0.327139	0.121941	2.68277	0.00730148	0.0454977
PRSS23	2266.83	0.325757	0.101695	3.20327	0.00135877	0.0140257
MRPS23	667.311	0.32552	0.111904	2.90892	0.00362676	0.0278838
RPL35A	1611.97	0.32439	0.0957085	3.38936	0.000700564	0.00873041
ADIPOR2	763.891	0.323972	0.107328	3.01851	0.00254017	0.021539
ACP1	1463.89	0.321665	0.109702	2.93217	0.00336604	0.0264028
GFPT1	795.735	0.321185	0.108199	2.96845	0.00299307	0.0243737
UBA2	1930.06	0.320324	0.0959886	3.33711	0.000846552	0.0100722
RPS11	6938.45	0.319579	0.0979295	3.26336	0.00110099	0.0119889
SETD3	576.628	0.318872	0.120077	2.65555	0.00791783	0.0481675
CD63	2471.55	0.316821	0.109274	2.89933	0.00373958	0.0285598
YARS1	692.362	0.316122	0.109461	2.88799	0.00387714	0.0293328
DLD	1003.38	0.315706	0.100065	3.15501	0.00160493	0.0156925
RAB2A	973.13	0.315479	0.113494	2.77971	0.00544083	0.0369578
ARPC2	1530.07	0.313336	0.100294	3.12417	0.00178308	0.0169347
KIF5B	2192.63	0.311627	0.101312	3.07591	0.00209859	0.0189876
PSMA2	956.727	0.310549	0.100153	3.10076	0.00193025	0.0179126
HNRNPC	1996.97	0.31038	0.101914	3.04551	0.00232289	0.0202866
TOP1	676.206	0.309015	0.115252	2.68122	0.00733544	0.0456566
TARDBP	1148.14	0.308942	0.0980862	3.1497	0.00163438	0.0159391
SEMA3C	1621.96	0.308653	0.107409	2.87363	0.00405786	0.0303518
GTPBP4	845.477	0.308073	0.108985	2.82675	0.00470223	0.0334694
PPP1CB	1725.91	0.307069	0.107814	2.84812	0.00439778	0.0321319
B2M	2059.37	0.306678	0.099582	3.07966	0.00207238	0.0188297
RPL22	655.83	0.305299	0.111791	2.73098	0.00631462	0.0410905
HNRNPF	2011.77	0.304392	0.0944912	3.22138	0.00127575	0.0134013
RPS12	2484.63	0.304037	0.0869611	3.49625	0.000471851	0.00654396
SUPT16H	1546.46	0.304027	0.109824	2.76832	0.00563466	0.0379099
S100A4	5089.5	0.30364	0.114609	2.64936	0.00806437	0.0487702
GALNT7	893.08	0.303107	0.112844	2.68606	0.00723005	0.0453251
FAU	1763.09	0.30269	0.104357	2.90053	0.00372536	0.0284897
RPL3	4639.6	0.302217	0.0910676	3.3186	0.000904705	0.010553
PRDX4	882.247	0.301967	0.10531	2.86742	0.00413835	0.0307938
DKC1	1248.86	0.301444	0.0910501	3.31074	0.000930481	0.0107869
TMOD3	1496.05	0.301033	0.102545	2.93562	0.00332881	0.0262199
BTF3	2230.63	0.29963	0.0930232	3.22103	0.00127732	0.0134033
CSRP1	3296.51	0.298795	0.0942611	3.16987	0.00152506	0.0151342
HNRNPM	1521.02	0.298775	0.11304	2.6431	0.00821518	0.0493653
CYCS	2102.79	0.298247	0.0968255	3.08026	0.00206823	0.0188273
H3-3B	4161.6	0.29658	0.0773528	3.83412	0.000126016	0.00244735
NGRN	1351.75	0.296035	0.107011	2.7664	0.00566795	0.0379981
AXL	1391.34	0.295502	0.0932014	3.17057	0.00152138	0.0151108
TPT1	5638.85	0.293322	0.082078	3.5737	0.000351975	0.00528336
SYNCRIP	1237.99	0.292092	0.102917	2.83813	0.00453793	0.0327328
EIF2S1	1014.1	0.289864	0.100936	2.87175	0.00408207	0.0304552
DSTN	5919.41	0.2896	0.088046	3.2892	0.00100474	0.0112889
RPL23A	3436.8	0.288291	0.0996489	2.89306	0.00381504	0.0290771
NAA15	754.992	0.288241	0.106347	2.71039	0.00672044	0.0430546
CCT8	1495.16	0.288056	0.0947863	3.03901	0.0023736	0.020527
TCP1	1883.97	0.287915	0.0968484	2.97284	0.00295059	0.0241146
RPLP2	3564.17	0.285857	0.0928395	3.07904	0.00207668	0.0188384
RPS8	3655.57	0.283897	0.100836	2.81542	0.00487134	0.0342631
PLEKHB2	1066.32	0.282705	0.106912	2.64428	0.00818649	0.0492453
PTMA	4016.42	0.282547	0.085686	3.29747	0.000975589	0.011114
RAB1A	1677.03	0.281389	0.0916888	3.06896	0.00214805	0.0192328
DDX3X	2947.19	0.281246	0.0827171	3.40009	0.000673639	0.00849296
NSUN2	924.438	0.280848	0.101414	2.76933	0.00561715	0.0378146
SET	2927.9	0.278182	0.0897528	3.09942	0.00193902	0.0179523
BUB3	1439.63	0.276109	0.102416	2.69595	0.00701874	0.0443944
ERH	1195.59	0.274943	0.10326	2.66264	0.00775305	0.047446
HNRNPAB	2318.04	0.27479	0.0950485	2.89106	0.0038395	0.0291652
NOP56	2654.99	0.274472	0.100102	2.74192	0.0061081	0.0401862
YWHAE	4106.48	0.274078	0.0789052	3.47351	0.000513695	0.00698712
MYO1B	1518.41	0.273383	0.0932966	2.93026	0.00338677	0.0264824
MYL12B	1537.3	0.268878	0.0980763	2.74152	0.00611561	0.0401888
PDIA6	1815.17	0.266663	0.100638	2.64971	0.00805603	0.0487702
STRAP	1824.09	0.265527	0.0885881	2.99732	0.00272363	0.0227701
PA2G4	2037.08	0.265392	0.0932172	2.84703	0.00441299	0.0321477
ARPP19	1478.08	0.264853	0.0938013	2.82356	0.00474937	0.0337411
LDHA	13064.8	0.264415	0.0753703	3.50821	0.000451128	0.00635798
CAPN2	3405.65	0.263366	0.0855277	3.07931	0.00207482	0.0188367
TNFRSF10B	1139.16	0.262543	0.0941248	2.7893	0.00528219	0.0360971
TPM4	3969.11	0.259393	0.0826877	3.13702	0.00170675	0.0165063
NUCKS1	2486.91	0.259098	0.0953525	2.71727	0.00658233	0.0423449
HSPA4	1716.98	0.254236	0.0910077	2.79357	0.00521295	0.035742
TPM1	2820.52	0.254025	0.0834435	3.04428	0.0023324	0.0202949
YWHAG	3748.93	0.252874	0.0913828	2.7672	0.00565407	0.0379726
S100A10	3933.25	0.251854	0.0923864	2.72609	0.00640888	0.0415372
RPS20	3564.93	0.250407	0.0893495	2.80255	0.00506999	0.035114
BZW1	2541.56	0.247117	0.0910807	2.71317	0.00666431	0.0427992
RPL27A	3005.42	0.242313	0.0858675	2.82194	0.00477337	0.0338189
CTTN	2170.14	0.241689	0.0899968	2.68553	0.00724156	0.0453722
YWHAZ	5043.1	0.228858	0.0867847	2.63708	0.00836234	0.0499839
RPL7A	3280.22	0.227611	0.0858894	2.65005	0.00804793	0.0487702
RPS4X	5298.62	0.22438	0.0827972	2.70999	0.00672847	0.0430546
RPL4	9580.67	0.222568	0.0791964	2.81033	0.00494909	0.034659
SEPTIN9	3026.77	-0.22733	0.0853097	-2.66477	0.00770421	0.0473007
SNRNP200	2633.78	-0.238504	0.083528	-2.85538	0.00429854	0.0317351
PRRC2B	1141.18	-0.276963	0.100862	-2.74597	0.00603328	0.0398563
TGFBI	3537.59	-0.277426	0.0953053	-2.91091	0.00360373	0.0277851
MLF2	1441.72	-0.27962	0.0961029	-2.90959	0.003619	0.0278708
GRAMD1B	1256.24	-0.280015	0.102794	-2.72403	0.00644912	0.0417016
ECE1	1352.61	-0.284452	0.0996725	-2.85387	0.00431899	0.0318149
DDOST	1570.07	-0.286163	0.107877	-2.65268	0.00798553	0.048475
RALY	1071.52	-0.290384	0.10632	-2.73123	0.0063098	0.0410835
NAPA	772.859	-0.290509	0.10578	-2.74635	0.0060263	0.0398335
CST3	1655.67	-0.291803	0.103631	-2.81579	0.00486568	0.0342446
MGAT4B	1151.65	-0.292286	0.106484	-2.74489	0.00605312	0.0399407
MCM7	2003.42	-0.295711	0.102611	-2.88186	0.0039533	0.0297696
CD151	3078.19	-0.297298	0.110675	-2.68623	0.00722632	0.0453251
CLSTN1	850.932	-0.298259	0.109449	-2.7251	0.0064282	0.0415916
GANAB	2861.98	-0.299693	0.0950854	-3.15183	0.0016225	0.0158506
HJURP	1537.8	-0.299711	0.0975591	-3.0721	0.0021256	0.0191165
LRP10	1170.37	-0.300273	0.0994155	-3.02039	0.00252452	0.0214528
AKT1	1132.14	-0.303607	0.109016	-2.78497	0.00535328	0.0365387
CCAR2	973.942	-0.305577	0.108926	-2.80535	0.00502622	0.0349596
ABCC1	2664.65	-0.307351	0.0929688	-3.30596	0.000946529	0.0109281
KLF13	956.414	-0.310386	0.103674	-2.99386	0.00275473	0.0228956
KHSRP	1028.66	-0.310667	0.0990704	-3.13583	0.0017137	0.0165063
GSK3A	1102.47	-0.313387	0.113347	-2.76486	0.00569474	0.0381325
GPX2	3113.94	-0.31434	0.103748	-3.02984	0.00244686	0.021057
EEIG1	573.952	-0.316019	0.119556	-2.64326	0.0082111	0.0493653
FLNA	15773.2	-0.317145	0.0858856	-3.69264	0.000221936	0.00376094
TNFRSF1A	2411.24	-0.317321	0.0874072	-3.63038	0.000283007	0.00448643
DHX30	630.989	-0.317604	0.113622	-2.79526	0.00518578	0.0356105
BET1L	521.026	-0.317745	0.11896	-2.67103	0.00756198	0.0467189
RAP1GAP	943.483	-0.318679	0.117341	-2.71584	0.00661085	0.0425043
EPB41L1	632.155	-0.322118	0.120429	-2.67475	0.00747845	0.046419
FBXO17	560.642	-0.323542	0.118158	-2.7382	0.00617756	0.040408
G6PD	14554.2	-0.323831	0.0815098	-3.9729	7.10024e-05	0.0015493
NIBAN2	1818.61	-0.325025	0.101256	-3.20993	0.00132769	0.0137678
MID1	958.243	-0.325284	0.106382	-3.05771	0.00223033	0.0197257
ATP6AP1	994.629	-0.32576	0.118583	-2.74711	0.00601224	0.0397638
ABCC3	4786.13	-0.327114	0.108229	-3.02244	0.00250749	0.0213903
TGFB1	893.784	-0.328819	0.120371	-2.7317	0.00630076	0.0410733
HGS	1153.1	-0.329922	0.11511	-2.86616	0.00415484	0.0308578
DMTN	723.903	-0.331305	0.124266	-2.66609	0.00767389	0.0472429
CYBA	1411.39	-0.332072	0.116541	-2.84941	0.00438007	0.032073
IGF2BP1	952.921	-0.334926	0.10355	-3.23445	0.00121878	0.0128746
MRPL38	664.513	-0.335079	0.11847	-2.82839	0.00467831	0.0333721
ESYT1	811.237	-0.336327	0.118403	-2.84052	0.00450398	0.0326128
SEC16A	1091.24	-0.337298	0.0979066	-3.4451	0.000570856	0.00751233
EEF1A2	772.327	-0.338544	0.113403	-2.98531	0.00283291	0.0233221
ZDHHC5	781.914	-0.339574	0.112329	-3.02303	0.00250255	0.0213677
TMEM259	893.449	-0.340301	0.107551	-3.16409	0.00155568	0.0153604
ARHGDIA	4309.74	-0.342623	0.0938787	-3.64963	0.000262617	0.00425267
TAF6	543.186	-0.343387	0.129047	-2.66096	0.00779192	0.0475808
NDUFS8	963.624	-0.344369	0.12227	-2.81646	0.00485567	0.0342192
NUMA1	708.789	-0.344465	0.125595	-2.74266	0.00609443	0.0401196
ACLY	4756.78	-0.344911	0.0977462	-3.52864	0.000417704	0.00603748
EDC4	493.534	-0.345518	0.126176	-2.73839	0.00617406	0.040408
TESC	985.849	-0.347099	0.130538	-2.65898	0.00783773	0.0477574
STRN4	1129.61	-0.347109	0.109583	-3.16754	0.00153735	0.0152294
ARHGAP35	957.563	-0.34803	0.123741	-2.81256	0.00491487	0.0344811
TAOK2	535.115	-0.348875	0.122654	-2.84439	0.00444962	0.0323429
GTF3C1	801.935	-0.349178	0.12081	-2.8903	0.00384873	0.0292157
ALDOA	12080.5	-0.350088	0.0992384	-3.52775	0.000419111	0.00605008
OAS3	533.558	-0.350562	0.129791	-2.70098	0.00691365	0.0438748
POLE	730.192	-0.351042	0.116576	-3.01128	0.0026015	0.0220095
POLR1A	652.782	-0.351351	0.125623	-2.79686	0.00516016	0.0355209
GPI	5535.86	-0.352152	0.103374	-3.4066	0.000657782	0.00838209
POLDIP2	1546.73	-0.352804	0.118248	-2.9836	0.00284882	0.0233843
SIVA1	616.497	-0.3532	0.128935	-2.73936	0.00615592	0.0403567
TMEM214	773.606	-0.353366	0.115122	-3.06948	0.00214433	0.0192328
PLOD3	492.475	-0.353676	0.126436	-2.79726	0.00515375	0.0355122
SRRM2	3291.36	-0.354516	0.132918	-2.66718	0.00764897	0.0471152
AOPEP	603.585	-0.355319	0.124979	-2.84302	0.00446877	0.0323993
CKAP4	961.709	-0.355614	0.101397	-3.50716	0.000452916	0.00635939
SMPD4	641.346	-0.355692	0.130606	-2.72339	0.0064616	0.0417584
PIEZO1	1087.32	-0.356863	0.114234	-3.12397	0.00178431	0.0169347
LRP5	1066.06	-0.357585	0.107121	-3.33812	0.000843462	0.0100666
RPS2	3514.81	-0.357827	0.125583	-2.84933	0.0043812	0.032073
PPIF	857.208	-0.359194	0.134474	-2.6711	0.00756035	0.0467189
PPP2R1A	2237.72	-0.359564	0.102482	-3.50857	0.000450525	0.00635741
FKBP10	861.306	-0.360253	0.124195	-2.90071	0.00372317	0.0284897
TRPC4AP	673.836	-0.361465	0.128838	-2.80558	0.00502255	0.0349596
CDK16	1001.74	-0.362178	0.116709	-3.10326	0.00191403	0.0178501
TP53I11	562.594	-0.362185	0.12563	-2.88296	0.00393954	0.0296858
TLE5	1725.07	-0.362648	0.105234	-3.44611	0.000568725	0.00751142
NCOR2	2786.48	-0.364538	0.0863657	-4.22086	2.43367e-05	0.000718218
SCYL1	500.932	-0.365062	0.124818	-2.92476	0.00344727	0.0267982
H1-0	736.061	-0.365931	0.128004	-2.85875	0.00425315	0.0314616
ADRM1	1038.09	-0.367738	0.120403	-3.05423	0.00225636	0.0198781
MPDU1	732.179	-0.36811	0.139026	-2.64777	0.00810246	0.0489328
KDELR1	1557.68	-0.369324	0.117864	-3.13347	0.00172751	0.0165475
SEC24C	987.981	-0.370393	0.107608	-3.44204	0.000577338	0.00755779
OTUB1	934.914	-0.370708	0.128359	-2.88805	0.0038764	0.0293328
PFKL	536.787	-0.372955	0.130872	-2.84977	0.00437504	0.0320694
SNRPB	3469.35	-0.374197	0.114981	-3.25441	0.00113627	0.0122317
CYP4F11	733.114	-0.374285	0.112251	-3.33437	0.000854926	0.0101292
PUF60	1487.06	-0.37454	0.101348	-3.69559	0.000219376	0.00373435
P3H4	360.207	-0.375664	0.139504	-2.69286	0.00708422	0.0446337
AGPAT3	445.585	-0.376391	0.142566	-2.64012	0.0082877	0.0496954
SRXN1	4880.36	-0.376445	0.111896	-3.36423	0.000767568	0.00933889
ATXN2L	1201.79	-0.376521	0.14029	-2.68388	0.00727733	0.0454585
TUBGCP2	604.95	-0.377109	0.122088	-3.08882	0.00200952	0.0184664
IPO4	913.666	-0.377336	0.113058	-3.33754	0.000845224	0.010067
NUP210	1262.89	-0.377537	0.101473	-3.72057	0.000198772	0.00351569
FTL	49672.1	-0.378425	0.1108	-3.4154	0.000636887	0.0081664
INHBB	1011.88	-0.378723	0.140187	-2.70155	0.00690163	0.0438747
PGAM5	522.504	-0.378815	0.127872	-2.96245	0.00305202	0.0246231
CACNA1H	541.126	-0.380363	0.137219	-2.77193	0.00557246	0.0376033
ADCY3	613.792	-0.380503	0.135644	-2.80516	0.00502914	0.0349596
MAF1	757.96	-0.380652	0.128378	-2.96508	0.00302606	0.0245011
PLEC	6755.54	-0.380805	0.120014	-3.173	0.00150872	0.0150712
HM13	1012.97	-0.38122	0.110193	-3.45957	0.000541033	0.00721994
UBA1	2182.24	-0.381318	0.101678	-3.75025	0.000176659	0.00322061
CNN2	606.541	-0.382173	0.128838	-2.96631	0.00301392	0.0244554
C6orf89	348.123	-0.382774	0.13632	-2.80791	0.00498645	0.0348343
GPS1	1133.68	-0.382787	0.114854	-3.3328	0.000859772	0.0101653
RNF167	751.471	-0.383235	0.143113	-2.67785	0.00740971	0.0460682
TMBIM1	552.247	-0.383833	0.142112	-2.70093	0.00691458	0.0438748
SLC35A4	888.138	-0.38406	0.129502	-2.96565	0.00302039	0.0244903
YIF1A	577.952	-0.384308	0.141008	-2.72543	0.00642187	0.0415916
SF1	1618.07	-0.384877	0.107676	-3.57441	0.000351014	0.00527709
POLRMT	463.063	-0.385723	0.128575	-2.99999	0.00269992	0.0226557
GEMIN4	661.982	-0.386044	0.124539	-3.09978	0.00193666	0.0179523
CTDNEP1	1240.67	-0.388041	0.123808	-3.13422	0.00172312	0.0165195
SZRD1	828.29	-0.388098	0.128639	-3.01696	0.00255327	0.0216339
PPP1R9B	447.147	-0.388198	0.141594	-2.74162	0.00611373	0.0401888
TK1	1395.26	-0.389288	0.143516	-2.7125	0.0066777	0.0428609
APLP1	850.291	-0.389847	0.128961	-3.02299	0.00250294	0.0213677
MAN1B1	456.455	-0.390551	0.145505	-2.68411	0.00727243	0.0454585
SCAMP3	679.881	-0.390813	0.127861	-3.05655	0.00223897	0.0197866
EIF4EBP2	429.71	-0.391514	0.13332	-2.93664	0.00331786	0.0262199
RNF213	2066.7	-0.392095	0.138246	-2.83621	0.00456519	0.0328665
MRPS34	781.993	-0.394439	0.147664	-2.6712	0.00755798	0.0467189
NOC4L	397.448	-0.394459	0.128639	-3.06642	0.00216642	0.0193421
AKT2	1168.28	-0.394876	0.108941	-3.62467	0.00028933	0.00456745
PRPF8	3732.98	-0.395297	0.0841963	-4.69494	2.66679e-06	0.000130488
NPY4R	467.903	-0.395497	0.134718	-2.93573	0.00332761	0.0262199
APH1A	718.606	-0.397068	0.139898	-2.83828	0.00453574	0.0327328
BSG	4040.55	-0.398061	0.102761	-3.87365	0.000107218	0.00217574
MAP2K2	721.846	-0.398851	0.127299	-3.13319	0.00172919	0.0165496
ARAP1	341.674	-0.398987	0.141765	-2.81443	0.00488639	0.0343262
DKK1	2055.07	-0.399456	0.123462	-3.23546	0.00121447	0.0128411
APEX2	324.943	-0.399458	0.149361	-2.67444	0.00748544	0.0464368
MGLL	1604.23	-0.400092	0.109936	-3.63933	0.000273345	0.00438867
MELTF	397.552	-0.400395	0.136726	-2.92844	0.00340665	0.0265737
SLC12A7	416.581	-0.400548	0.139563	-2.87002	0.00410445	0.0305818
RXRA	575.309	-0.400768	0.138918	-2.88492	0.00391516	0.0295612
SRC	2328.73	-0.402188	0.0914286	-4.39893	1.08788e-05	0.000395086
LOC102724428	1848.4	-0.402477	0.129123	-3.11701	0.00182695	0.0172515
COQ4	299.144	-0.403631	0.147923	-2.72866	0.00635923	0.0413094
ADGRG1	1344.57	-0.403648	0.0984263	-4.10102	4.11336e-05	0.00105606
FBXW5	826.421	-0.404109	0.121948	-3.31379	0.00092042	0.0106812
GBF1	660.726	-0.405378	0.109917	-3.68804	0.00022599	0.00381249
ZNF574	333.285	-0.405485	0.150066	-2.70204	0.00689156	0.0438747
TKT	11372	-0.406679	0.0901724	-4.51002	6.48216e-06	0.000267401
NR1H2	588.767	-0.406707	0.123203	-3.30113	0.000962976	0.0110167
LTBP4	824.167	-0.407059	0.147335	-2.7628	0.00573075	0.0383282
TBC1D10B	403.671	-0.407908	0.147684	-2.76204	0.00574421	0.0383955
MARCKSL1	461.692	-0.408183	0.147062	-2.77559	0.00551021	0.0373319
APRT	1289.52	-0.40914	0.139416	-2.93468	0.00333895	0.0262655
PTGES2	528.676	-0.409675	0.152071	-2.69398	0.00706047	0.0445434
NUBP2	534.82	-0.409858	0.153867	-2.66372	0.00772813	0.0473704
TICRR	306.073	-0.410045	0.149637	-2.74027	0.00613896	0.0402954
NOL6	868.613	-0.410969	0.100443	-4.09156	4.28479e-05	0.0010859
SLC16A5	438.248	-0.411132	0.138356	-2.97154	0.00296308	0.0241817
FKBP8	639.739	-0.412145	0.116954	-3.524	0.000425083	0.00610676
ATP6V0C	953.964	-0.413087	0.134371	-3.07422	0.00211057	0.0190693
ZDHHC3	266.598	-0.413562	0.149476	-2.76676	0.00566172	0.0379789
MAML1	344.044	-0.413934	0.144055	-2.87345	0.00406015	0.0303518
EMC10	1269.34	-0.415113	0.115724	-3.58708	0.000334397	0.00513544
DENND4B	484.895	-0.415899	0.136391	-3.0493	0.00229373	0.0201289
VPS26B	252.072	-0.41611	0.157336	-2.64472	0.00817592	0.0492079
INO80E	337.63	-0.4162	0.14875	-2.79798	0.00514234	0.0354846
OXA1L	1308.19	-0.416336	0.114489	-3.63647	0.000276404	0.00441895
RHBDD2	562.433	-0.416856	0.142943	-2.91624	0.00354279	0.0274087
PELP1	1041.15	-0.417063	0.131139	-3.18032	0.00147112	0.0147978
MFSD12	517.368	-0.417136	0.150064	-2.77972	0.00544064	0.0369578
HSPBP1	847.985	-0.417735	0.139351	-2.99772	0.00272007	0.0227572
TMEM179B	316.426	-0.417905	0.1496	-2.79348	0.00521441	0.035742
PGP	398.325	-0.419115	0.143288	-2.92497	0.00344489	0.0267981
HAUS5	250.471	-0.419585	0.159057	-2.63795	0.00834093	0.0498823
TPCN1	513.189	-0.420363	0.125391	-3.35241	0.000801101	0.00962916
NUP214	534.305	-0.42071	0.117777	-3.57208	0.000354153	0.00530198
BCKDHA	467.875	-0.42249	0.123005	-3.43475	0.000593108	0.00772339
DHX37	457.442	-0.422938	0.138526	-3.05314	0.00226464	0.0199292
TRIM47	856.672	-0.423163	0.128517	-3.29266	0.00099246	0.011229
EPS8L2	961.856	-0.423214	0.12387	-3.41659	0.00063411	0.00815398
MLLT6	568.831	-0.423438	0.134994	-3.13672	0.00170851	0.0165063
TSPAN17	468.684	-0.423573	0.152797	-2.77212	0.00556917	0.0376033
UPF1	560.242	-0.424996	0.132078	-3.21777	0.0012919	0.0135082
PAK4	946.743	-0.425336	0.122224	-3.47997	0.000501464	0.00685991
RNH1	1396.77	-0.425627	0.121852	-3.49299	0.000477647	0.00660813
MRPL49	422.098	-0.426053	0.150986	-2.82181	0.00477527	0.0338189
CSNK1G2	362.965	-0.426089	0.150059	-2.83949	0.00451859	0.0326597
CYBC1	537.4	-0.426185	0.12372	-3.44475	0.000571583	0.00751233
VARS1	798.366	-0.426211	0.132604	-3.21416	0.00130825	0.0136194
DNPEP	369.82	-0.426453	0.133812	-3.18695	0.00143784	0.0145828
ETS2	408.21	-0.426962	0.152112	-2.80689	0.00500222	0.0349013
HSF1	664.099	-0.427454	0.134365	-3.1813	0.00146614	0.0147831
PTPRU	246.96	-0.427557	0.161858	-2.64155	0.00825273	0.0495383
TBRG4	728.291	-0.427678	0.14863	-2.87747	0.0040088	0.0300674
PBX1	483.167	-0.427999	0.159308	-2.68661	0.00721803	0.0453251
SPRYD3	308.465	-0.428665	0.150939	-2.83998	0.00451167	0.0326475
ATG9A	544.298	-0.428766	0.146032	-2.93611	0.0033236	0.0262199
ARHGAP17	353.582	-0.429535	0.158974	-2.70193	0.00689392	0.0438747
SLC4A2	2450.47	-0.430355	0.0985546	-4.36666	1.26159e-05	0.000435066
BAG6	968.831	-0.430379	0.103233	-4.16902	3.05918e-05	0.000839269
CLPTM1	1435.11	-0.430471	0.107947	-3.9878	6.66876e-05	0.00148088
NPTX1	637.24	-0.432048	0.132845	-3.25226	0.0011449	0.012263
TNS3	2280.53	-0.432348	0.0980027	-4.4116	1.02612e-05	0.00038027
SLC39A1	846.761	-0.432875	0.153052	-2.82829	0.00467971	0.0333721
CARHSP1	411.305	-0.433716	0.148212	-2.92632	0.00342994	0.026737
DNAAF5	569.703	-0.434192	0.150003	-2.89455	0.00379701	0.0289592
CCNA2	570.398	-0.434472	0.16195	-2.68276	0.00730184	0.0454977
ELOVL1	733.138	-0.434612	0.134131	-3.24021	0.0011944	0.0126883
SIGMAR1	1001.04	-0.434618	0.163981	-2.65042	0.00803929	0.048749
SRM	1052.38	-0.435633	0.126719	-3.4378	0.000586468	0.00764574
RAI1	703.223	-0.435783	0.130291	-3.34468	0.000823764	0.0098425
RIPOR1	382.971	-0.435858	0.16017	-2.72121	0.00650428	0.0419862
WDR18	376.121	-0.435931	0.140534	-3.10197	0.0019224	0.0178986
UBL4A	607.134	-0.436469	0.13226	-3.30008	0.000966586	0.0110468
PNPLA6	279.521	-0.436499	0.15821	-2.75898	0.00579825	0.038711
ABCB8	438.399	-0.437132	0.153355	-2.85047	0.00436551	0.0320335
EPHB4	393.817	-0.437388	0.133749	-3.27021	0.00107466	0.0118235
MED29	814.19	-0.437704	0.103938	-4.2112	2.54016e-05	0.000744302
PLXND1	570.923	-0.438183	0.126564	-3.46215	0.000535878	0.0072054
TMEM115	268.245	-0.438397	0.15471	-2.83366	0.00460177	0.0330367
CYB5R3	865.604	-0.438528	0.12799	-3.42627	0.000611921	0.00792648
ALDH16A1	389.344	-0.438863	0.146656	-2.99246	0.00276737	0.0229491
ERAL1	573.757	-0.439019	0.133637	-3.28515	0.00101928	0.0113843
PRRC2A	1339.06	-0.439513	0.1035	-4.24651	2.17124e-05	0.000663286
PRR11	669.778	-0.439807	0.162843	-2.70081	0.00691719	0.0438748
SLC35F6	536.678	-0.440112	0.122284	-3.5991	0.000319316	0.00494415
BCR	230.525	-0.441025	0.16314	-2.70336	0.00686425	0.0438095
NPY4R2	2265.43	-0.441851	0.136199	-3.24416	0.00117797	0.0125491
REPIN1	924.407	-0.442047	0.123867	-3.56871	0.000358747	0.0053495
AGTRAP	359.436	-0.44216	0.163445	-2.70526	0.00682509	0.0435842
YIF1B	711.154	-0.442606	0.139075	-3.18249	0.00146014	0.0147489
SREBF2	671.841	-0.443152	0.142447	-3.111	0.00186456	0.0175042
PLD3	1591.57	-0.443242	0.0959231	-4.62081	3.82252e-06	0.000175634
TBC1D16	299.784	-0.444149	0.145714	-3.04809	0.00230302	0.0201634
SYNGR2	1427.87	-0.444386	0.122044	-3.64121	0.000271362	0.00436302
SRCAP	872.806	-0.444844	0.110769	-4.01595	5.92062e-05	0.00134921
PLCD3	1111.51	-0.445016	0.121575	-3.66042	0.000251804	0.00413083
THOP1	512.191	-0.44551	0.151425	-2.94211	0.00325986	0.025948
PPP6R1	1182.17	-0.445546	0.10632	-4.19061	2.78209e-05	0.000789003
GNAI2	344.754	-0.446456	0.151938	-2.93842	0.00329892	0.0261781
RANBP3	297.187	-0.448139	0.159821	-2.80401	0.0050472	0.035033
MED24	562.883	-0.44823	0.146704	-3.05534	0.00224807	0.019836
NECTIN2	714.163	-0.448412	0.135178	-3.31721	0.000909222	0.0105948
SORBS3	732.224	-0.44872	0.126169	-3.5565	0.000375826	0.00556745
BCAR1	630.342	-0.449161	0.146367	-3.06872	0.00214975	0.0192328
CDK2AP2	466.653	-0.449633	0.133201	-3.37561	0.000736524	0.00907844
MAN2C1	630.377	-0.449655	0.169835	-2.6476	0.00810645	0.0489328
BOP1	1075.67	-0.450171	0.126372	-3.56228	0.000367647	0.00546059
MRPL55	275.313	-0.450637	0.15791	-2.85375	0.00432061	0.0318149
ALDH3A1	21384.7	-0.450925	0.0928324	-4.85741	1.18929e-06	6.75507e-05
IRAK1	2011.14	-0.450944	0.118374	-3.80949	0.000139252	0.00266323
MON1B	354.385	-0.451694	0.144848	-3.11841	0.00181832	0.0172132
FLYWCH1	248.327	-0.451813	0.160112	-2.82186	0.00477455	0.0338189
SLC23A2	867.515	-0.452616	0.10428	-4.34041	1.42218e-05	0.000478419
FLAD1	350.847	-0.45346	0.161032	-2.81596	0.00486322	0.0342446
ITPK1	582.144	-0.453946	0.14309	-3.17245	0.0015116	0.0150712
SGTA	560.792	-0.454278	0.136754	-3.32185	0.000894215	0.0104631
PLBD2	343.051	-0.454398	0.134886	-3.36875	0.000755104	0.00923695
PCIF1	311.243	-0.45557	0.149064	-3.05621	0.00224156	0.019794
MYBBP1A	825.48	-0.456455	0.107976	-4.22736	2.36454e-05	0.000703327
KRT81	25390.6	-0.456802	0.121446	-3.76137	0.000168985	0.00312097
RUSC1	365.565	-0.457005	0.151045	-3.02563	0.00248116	0.0212943
H1-10	1291.26	-0.457178	0.127131	-3.59611	0.000323014	0.00499457
BMP1	666.782	-0.457606	0.127743	-3.58224	0.000340656	0.00516837
URB1	398.426	-0.45763	0.14856	-3.08043	0.00206703	0.0188273
SCAND1	297.75	-0.457962	0.149709	-3.059	0.00222075	0.0196717
CDC42EP4	520.525	-0.45807	0.150417	-3.04533	0.00232426	0.0202866
SF3B4	976.877	-0.460147	0.105633	-4.35609	1.32407e-05	0.000452142
ATN1	967.37	-0.460465	0.137643	-3.34536	0.000821753	0.00982886
PITPNM2	257.171	-0.4607	0.163249	-2.82207	0.00477145	0.0338189
CSK	334.827	-0.460754	0.155824	-2.95689	0.00310759	0.024983
CLUH	1378.17	-0.461481	0.10352	-4.45788	8.27745e-06	0.000324861
TCF3	469.971	-0.46151	0.167941	-2.74805	0.00599501	0.0396855
MBOAT7	872.359	-0.461512	0.132289	-3.48865	0.000485459	0.00668348
PTBP1	2126.61	-0.461516	0.128901	-3.58039	0.000343077	0.00519117
COX8A	1619.75	-0.461522	0.158513	-2.91157	0.00359621	0.0277461
ATXN1L	335.713	-0.461948	0.144157	-3.20447	0.00135311	0.0140056
SLC25A11	863.766	-0.461948	0.143657	-3.21562	0.00130161	0.0135721
ZFTRAF1	338.888	-0.462009	0.144953	-3.18731	0.00143602	0.0145828
DDX49	283.974	-0.462566	0.169681	-2.72609	0.006409	0.0415372
MLST8	319.254	-0.46258	0.151824	-3.04681	0.00231283	0.0202181
PCDH9	615.34	-0.462787	0.128157	-3.61109	0.000304907	0.00477336
PTPN23	363.225	-0.463041	0.162645	-2.84694	0.00441416	0.0321477
TOM1L2	287.177	-0.464726	0.149837	-3.10155	0.00192511	0.0179006
SMARCD1	533.942	-0.464791	0.132105	-3.51833	0.000434264	0.0061836
TLN1	1921.28	-0.465775	0.098465	-4.73036	2.2412e-06	0.000113598
FBN2	415.492	-0.465931	0.166265	-2.80234	0.00507337	0.0351159
CELSR1	1115.26	-0.466105	0.14849	-3.13896	0.00169548	0.0164216
TLCD3A	320.543	-0.466131	0.155437	-2.99884	0.0027101	0.0227074
MARVELD1	436.977	-0.466278	0.138727	-3.36112	0.000776271	0.00940428
SLC25A39	1164.16	-0.466512	0.127906	-3.64731	0.000265005	0.00427907
AP2A2	594.343	-0.466689	0.13565	-3.44039	0.000580869	0.00758836
MRPS2	407.113	-0.466714	0.16783	-2.78087	0.00542141	0.0368702
ATP5MC2	1435.85	-0.467077	0.160545	-2.90931	0.00362224	0.0278708
PNPLA2	672.446	-0.467147	0.124354	-3.7566	0.00017224	0.0031759
SSH3	281.636	-0.467207	0.151027	-3.09354	0.00197783	0.0182344
RPS6KA4	544.732	-0.467396	0.157693	-2.96397	0.00303696	0.0245542
TSC2	500.069	-0.46779	0.142953	-3.27234	0.00106661	0.0117947
NPDC1	476.801	-0.467866	0.153678	-3.04445	0.00233106	0.0202949
GALK1	474.698	-0.468021	0.158997	-2.94359	0.00324434	0.0258427
PFAS	708.148	-0.468333	0.132189	-3.5429	0.000395752	0.00578678
SLC16A3	1192.22	-0.468768	0.136076	-3.44491	0.000571246	0.00751233
WDR81	253.927	-0.469005	0.165447	-2.83478	0.00458569	0.0329721
ZC3H4	251.458	-0.469077	0.159102	-2.94828	0.00319544	0.0255112
LTBR	1535.6	-0.469839	0.0921977	-5.09599	3.46917e-07	2.45076e-05
PLXNB2	1618.54	-0.469869	0.0972481	-4.83164	1.3541e-06	7.5769e-05
SHKBP1	1134.42	-0.469883	0.131636	-3.56956	0.000357585	0.00534628
SHISA5	828.212	-0.470106	0.122375	-3.84152	0.000122274	0.00239756
CAMTA2	342.718	-0.470465	0.171026	-2.75084	0.00594423	0.0394332
FAAP100	317.941	-0.470912	0.165394	-2.84721	0.00441044	0.0321477
SCAP	375.333	-0.47305	0.15833	-2.98775	0.00281038	0.0232206
TNKS1BP1	571.205	-0.473061	0.141237	-3.34942	0.000809809	0.00971478
CNNM3	223.062	-0.473156	0.164475	-2.87676	0.00401786	0.0301153
PRKACA	295.151	-0.474136	0.145343	-3.26219	0.00110556	0.0120173
SCAF1	1030.73	-0.474461	0.118961	-3.98836	6.65319e-05	0.00148088
DNM1	1436.13	-0.474804	0.100373	-4.73042	2.24057e-06	0.000113598
NACC2	606.312	-0.475147	0.141284	-3.36306	0.000770835	0.00935848
TTLL4	235.8	-0.475675	0.173102	-2.74795	0.00599689	0.0396855
TRAF4	476.118	-0.476086	0.149393	-3.18681	0.00143854	0.0145828
DGCR2	383.647	-0.47637	0.155929	-3.05504	0.00225034	0.0198405
CD320	385.698	-0.47718	0.17859	-2.67193	0.00754171	0.046706
NEURL4	321.017	-0.477798	0.150001	-3.18531	0.00144601	0.0146454
ANKRD52	1419.31	-0.478446	0.115982	-4.12516	3.70472e-05	0.000972599
INPPL1	835.676	-0.479441	0.133105	-3.60198	0.000315802	0.00490318
GPC1	3009.45	-0.480936	0.110533	-4.35105	1.35488e-05	0.00046127
TMEM219	389.683	-0.480978	0.178987	-2.68722	0.00720498	0.0452684
CARD10	229.676	-0.481267	0.168284	-2.85985	0.00423847	0.0313941
CTSD	5286.63	-0.481445	0.0852335	-5.64854	1.61815e-08	1.81614e-06
ATG4B	388.572	-0.481599	0.154693	-3.11325	0.00185037	0.0174144
VEGFB	225.794	-0.482212	0.164422	-2.93278	0.00335944	0.0263828
FOXM1	802.624	-0.482777	0.153442	-3.14631	0.00165342	0.0160831
HGH1	533	-0.482914	0.134517	-3.58999	0.000330694	0.00510633
TMEM127	567.775	-0.48294	0.136859	-3.52875	0.000417521	0.00603748
TP53I13	493.188	-0.484236	0.140104	-3.45627	0.000547706	0.0072832
LYPLA2	263.625	-0.484522	0.166932	-2.90251	0.00370186	0.0283868
RPUSD3	230.515	-0.484753	0.182517	-2.65592	0.00790913	0.0481405
CPNE2	284.384	-0.485399	0.15797	-3.07273	0.00212109	0.0191034
LTBP3	604.544	-0.485547	0.127188	-3.81754	0.000134788	0.00259101
SH3PXD2B	305.066	-0.486327	0.153865	-3.16074	0.00157371	0.0154675
ATP6V0B	493.152	-0.486801	0.150271	-3.23949	0.00119745	0.0126968
MKNK2	371.961	-0.487005	0.173906	-2.80039	0.00510414	0.0352641
SLC35C1	208.829	-0.487098	0.180827	-2.69372	0.00706594	0.0445434
FSTL3	1428.83	-0.487204	0.111234	-4.37999	1.18683e-05	0.00042112
NELFB	510.146	-0.489309	0.154259	-3.172	0.00151393	0.0150766
PACS2	278.984	-0.490125	0.185305	-2.64496	0.00817002	0.0491986
IRS2	739.953	-0.490452	0.112237	-4.36979	1.24369e-05	0.000431208
ANGEL2	194.431	-0.490558	0.182855	-2.68277	0.00730153	0.0454977
ZER1	189.806	-0.49056	0.178481	-2.74853	0.00598623	0.0396614
MRPL4	451.56	-0.490726	0.150748	-3.25527	0.00113283	0.0122062
CD81	1521.05	-0.491248	0.135364	-3.62909	0.000284423	0.00450256
RPP25	296.022	-0.491496	0.157779	-3.11509	0.0018389	0.0173354
SCAMP2	570.932	-0.492378	0.167573	-2.93828	0.00330035	0.0261781
CCM2	257.202	-0.492704	0.16462	-2.99298	0.00276266	0.0229269
GRWD1	711.002	-0.493485	0.173132	-2.85034	0.0043673	0.0320335
SIX5	257.965	-0.493855	0.152152	-3.2458	0.00117121	0.0125006
KEAP1	564.107	-0.494671	0.146352	-3.38	0.000724868	0.00895781
PLD2	222.037	-0.496168	0.161804	-3.06647	0.00216603	0.0193421
S1PR3	437.747	-0.496298	0.132469	-3.74652	0.000179307	0.00324272
LLGL2	595.07	-0.496559	0.116889	-4.24811	2.15584e-05	0.000662158
MYBL2	1184.04	-0.498744	0.156362	-3.18967	0.00142436	0.0145453
TEX264	267.603	-0.498811	0.172524	-2.89126	0.00383704	0.0291652
ALDH3B1	2227.26	-0.499308	0.100127	-4.98676	6.14009e-07	4.08244e-05
NME4	1254.2	-0.49933	0.14373	-3.47408	0.000512613	0.0069808
WDR83OS	300.41	-0.500196	0.150524	-3.32302	0.000890476	0.0104409
IGFBP4	13260	-0.501071	0.111092	-4.51043	6.46974e-06	0.000267401
FOXRED2	385.261	-0.502067	0.14067	-3.56912	0.000358182	0.00534813
DNM2	607.383	-0.503038	0.122284	-4.11369	3.89377e-05	0.00100943
DPP3	524.036	-0.503891	0.147352	-3.41963	0.000627062	0.00808174
SKI	236.433	-0.504047	0.163817	-3.07689	0.00209172	0.0189445
HGD	336.367	-0.504058	0.177079	-2.84651	0.00442015	0.0321706
NSMF	306.833	-0.50409	0.172129	-2.92855	0.00340546	0.0265737
CDIPT	468.606	-0.504255	0.149768	-3.3669	0.000760193	0.00926911
PCSK1N	173.285	-0.505256	0.189664	-2.66396	0.00772273	0.047363
KCTD2	225.296	-0.505721	0.179056	-2.82438	0.00473726	0.0336763
NUAK2	303.213	-0.505855	0.171018	-2.95791	0.00309737	0.0249534
MLXIP	513.635	-0.505904	0.126546	-3.99778	6.39399e-05	0.00143681
YDJC	380.166	-0.506695	0.189413	-2.67509	0.00747101	0.0463982
IMPDH1	610.179	-0.507677	0.150661	-3.36966	0.000752599	0.0092363
NPTXR	166.871	-0.507893	0.181262	-2.80197	0.00507909	0.035134
TAFAZZIN	248.275	-0.508031	0.174721	-2.90767	0.00364128	0.0279602
TEDC1	252.667	-0.508491	0.175265	-2.90126	0.00371663	0.0284808
CENPB	1211.33	-0.509405	0.132838	-3.83477	0.00012568	0.00244735
ALDH1B1	422.005	-0.50963	0.154283	-3.30321	0.00095585	0.0109908
SLC38A10	1015.12	-0.510022	0.117324	-4.34714	1.37924e-05	0.000468153
ARHGAP1	551.13	-0.510038	0.12544	-4.066	4.78275e-05	0.00115827
MEIS3	176.156	-0.511005	0.179031	-2.85428	0.00431348	0.0318038
ZNF335	200.922	-0.511573	0.178199	-2.8708	0.00409429	0.0305262
ALG3	495.2	-0.511758	0.129883	-3.94015	8.14291e-05	0.00173987
PTDSS2	303.641	-0.511766	0.193833	-2.64024	0.00828463	0.0496954
TUBB3	2501.15	-0.51207	0.122963	-4.16443	3.12126e-05	0.000852164
NCLN	898.195	-0.512891	0.120538	-4.255	2.09047e-05	0.000649137
PKN3	188.134	-0.513232	0.182896	-2.80614	0.00501383	0.0349596
PGLS	333.017	-0.513419	0.152865	-3.35865	0.00078324	0.00945839
LGALS3BP	1593.47	-0.513725	0.0996318	-5.15623	2.51965e-07	1.88607e-05
FARSA	551.962	-0.51426	0.148626	-3.46009	0.000539999	0.00721994
C11orf24	432.286	-0.514571	0.161803	-3.18024	0.00147154	0.0147978
LRRC14	322.944	-0.515394	0.193598	-2.66219	0.00776351	0.0474765
LAMTOR1	495.984	-0.51608	0.164815	-3.13127	0.0017405	0.0166296
ID1	1561.74	-0.51628	0.160391	-3.21888	0.00128693	0.0134686
PRR12	570.406	-0.516379	0.128399	-4.02166	5.77886e-05	0.00133849
GPAA1	1230.15	-0.516492	0.119129	-4.33557	1.4538e-05	0.000487605
ZNF142	204.916	-0.516706	0.184001	-2.80817	0.00498236	0.0348272
SGSM3	185.465	-0.516809	0.17729	-2.91505	0.00355632	0.0274758
MTUS1	1809.95	-0.517324	0.0920069	-5.62267	1.88028e-08	2.02408e-06
FCHO1	269.694	-0.517758	0.192397	-2.69109	0.0071219	0.0447713
INAVA	431.998	-0.519223	0.147646	-3.51666	0.000437008	0.00619762
RAB1B	1274.41	-0.51963	0.114413	-4.5417	5.58012e-06	0.000237113
RABL6	830.391	-0.519742	0.137435	-3.78174	0.000155735	0.00293868
PLXNA1	487.91	-0.52063	0.140066	-3.71704	0.000201573	0.00353786
PIM3	288.399	-0.521115	0.185515	-2.80901	0.00496939	0.0347581
SDC1	2069.93	-0.521121	0.12175	-4.28024	1.86694e-05	0.000591092
B4GALNT1	512.004	-0.521443	0.170103	-3.06546	0.00217336	0.0193762
ATP13A2	233.101	-0.521703	0.177573	-2.93797	0.00330371	0.0261864
PSKH1	247.023	-0.522031	0.19379	-2.69379	0.00706439	0.0445434
SLC39A3	243.405	-0.522242	0.18454	-2.82996	0.0046554	0.0332827
GRAMD1A	1623.08	-0.522941	0.0999399	-5.23256	1.67181e-07	1.34017e-05
RBM42	1199.45	-0.523237	0.105467	-4.96114	7.00801e-07	4.55239e-05
SLC35A2	317.94	-0.523264	0.163561	-3.1992	0.00137808	0.0141862
CRTC3	251.475	-0.523737	0.168436	-3.10942	0.00187455	0.0175688
PHF19	664.334	-0.523904	0.160804	-3.25803	0.00112187	0.0121577
PTOV1	759.857	-0.524296	0.133086	-3.93952	8.16449e-05	0.00174119
IGFBP2	559.413	-0.524907	0.16337	-3.21299	0.00131363	0.013647
UCKL1	212.825	-0.52502	0.195849	-2.68074	0.00734603	0.0456974
FN1	3244.04	-0.5262	0.0926403	-5.68003	1.34668e-08	1.58558e-06
CYP24A1	3362.95	-0.526227	0.0921334	-5.71158	1.11931e-08	1.34591e-06
FOXP4	360.025	-0.526351	0.133501	-3.94267	8.05807e-05	0.00172828
ADCY6	312.551	-0.526797	0.149615	-3.52101	0.00042991	0.00615097
TCTA	203.168	-0.526929	0.182451	-2.88805	0.00387639	0.0293328
ZNF598	590.711	-0.527671	0.140151	-3.76501	0.000166546	0.00308601
MAP3K10	186.69	-0.527733	0.185547	-2.84419	0.00445241	0.0323429
MGRN1	570.352	-0.527745	0.126624	-4.16782	3.07527e-05	0.00084164
MAZ	1102.38	-0.527953	0.11795	-4.47606	7.60332e-06	0.000303676
SLC2A4RG	725.329	-0.529091	0.127997	-4.13361	3.57107e-05	0.000949737
MAPKAPK3	267.215	-0.529768	0.187856	-2.82008	0.00480119	0.0339598
HINT2	255.181	-0.529848	0.186105	-2.84704	0.00441278	0.0321477
POR	773.284	-0.529879	0.181475	-2.91985	0.00350205	0.0271493
RCE1	208.656	-0.530181	0.198885	-2.66577	0.00768132	0.0472629
CAD	1116.03	-0.531274	0.102764	-5.16983	2.3431e-07	1.78946e-05
SLC7A5	14169.6	-0.531747	0.115831	-4.59072	4.41718e-06	0.000198125
TRAF7	541.515	-0.532167	0.132245	-4.02408	5.71976e-05	0.00132753
CPSF1	584.896	-0.532471	0.134744	-3.95173	7.75882e-05	0.00167683
DDX51	318.198	-0.533582	0.160451	-3.32551	0.000882574	0.0103698
ERBB2	387.436	-0.533597	0.151688	-3.51774	0.000435242	0.0061836
RNF44	399.739	-0.533753	0.139924	-3.81459	0.000136407	0.00261584
ADAM15	923.118	-0.535033	0.108661	-4.92387	8.48501e-07	5.21228e-05
RRP9	248.021	-0.535322	0.193271	-2.7698	0.00560901	0.0377822
GPR108	237.045	-0.536186	0.16685	-3.21358	0.00131091	0.0136313
PEG10	1115.06	-0.536325	0.133868	-4.00637	6.16598e-05	0.00139667
IRF3	422.25	-0.536444	0.173829	-3.08605	0.00202836	0.0185941
VAC14	375.503	-0.536467	0.152236	-3.52393	0.000425199	0.00610676
CARM1	386.04	-0.536999	0.162777	-3.29898	0.000970371	0.0110789
BAIAP2	169.004	-0.53747	0.181356	-2.96361	0.00304051	0.0245653
AP1B1	505.824	-0.537619	0.143462	-3.74748	0.00017862	0.00324048
SMARCD2	549.724	-0.538461	0.143002	-3.7654	0.000166284	0.00308601
CNTNAP1	174.556	-0.539502	0.190713	-2.82886	0.00467137	0.0333721
RUSF1	437.218	-0.540469	0.148342	-3.64339	0.000269068	0.00433848
MRTFA	452.995	-0.540589	0.138239	-3.91055	9.20859e-05	0.00193826
FAM20C	420.567	-0.541204	0.156365	-3.46117	0.000537842	0.00721994
KCTD1	316.161	-0.542247	0.170121	-3.18742	0.00143547	0.0145828
CPS1	366.878	-0.542579	0.184806	-2.93593	0.00332551	0.0262199
EVPL	223.291	-0.543153	0.199714	-2.71966	0.00653493	0.0421119
MBD6	244.519	-0.543468	0.17642	-3.08054	0.00206623	0.0188273
TMEM184B	494.909	-0.544065	0.17227	-3.15822	0.00158738	0.0155612
DVL1	358.181	-0.546268	0.15597	-3.50239	0.000461105	0.00644054
MAP3K6	179.17	-0.546513	0.187463	-2.91531	0.00355338	0.0274718
GLIS2	435.287	-0.546663	0.156961	-3.4828	0.000496202	0.00679826
CNP	323.765	-0.546664	0.1671	-3.27149	0.00106984	0.011808
ARAF	606.128	-0.546964	0.11864	-4.6103	4.0208e-06	0.000182519
SELENBP1	180.935	-0.547444	0.204883	-2.67199	0.00754037	0.046706
CYB561A3	379.045	-0.547574	0.15551	-3.52114	0.000429698	0.00615097
ADCK2	155.057	-0.547898	0.1941	-2.82276	0.00476124	0.0338042
INF2	1886.34	-0.548382	0.0935873	-5.85958	4.64041e-09	6.31935e-07
GATD1	376.521	-0.548532	0.170769	-3.21212	0.00131758	0.0136755
DCTPP1	677.174	-0.548623	0.161546	-3.39608	0.000683596	0.00858521
CD276	315.571	-0.549077	0.153574	-3.57533	0.000349783	0.00527146
STRA6	318.648	-0.549097	0.179913	-3.05202	0.00227309	0.0199788
RGS3	239.299	-0.549358	0.188099	-2.92059	0.00349375	0.0271035
NUMBL	393.287	-0.549944	0.13123	-4.19069	2.78105e-05	0.000789003
ATP13A1	363.062	-0.550463	0.161288	-3.41292	0.000642705	0.00820847
TRIM11	196.97	-0.551012	0.206585	-2.66724	0.00764772	0.0471152
PPP1R16A	332.506	-0.551053	0.203028	-2.71418	0.00664405	0.0426934
COL4A2	930.064	-0.55108	0.136545	-4.03588	5.43988e-05	0.00128474
CAPN1	1155.78	-0.551789	0.109398	-5.04387	4.5621e-07	3.10635e-05
TYK2	295.088	-0.552035	0.145063	-3.80549	0.000141524	0.00270211
SLC39A13	220.832	-0.552111	0.193793	-2.84897	0.00438609	0.032088
SH2B1	265.367	-0.553054	0.195414	-2.83017	0.00465231	0.0332827
SUN2	356.675	-0.553195	0.177133	-3.12305	0.00178987	0.016958
RNF5	197.168	-0.55353	0.201765	-2.74344	0.00607999	0.0400712
ZMIZ1	1021.13	-0.553573	0.103328	-5.35746	8.43982e-08	7.57106e-06
GRN	1222.41	-0.55404	0.0983049	-5.63593	1.74114e-08	1.89344e-06
ZFYVE27	243.273	-0.554888	0.19933	-2.78377	0.00537313	0.036617
SLC45A4	577.558	-0.555097	0.172542	-3.21718	0.00129457	0.0135236
EPN1	1278.94	-0.555201	0.145245	-3.8225	0.000132104	0.00254808
TOR4A	336.924	-0.555612	0.162348	-3.42235	0.000620818	0.00801954
SLC22A5	321.423	-0.55738	0.171057	-3.25844	0.00112026	0.0121519
SMO	156.548	-0.55764	0.191149	-2.91731	0.00353064	0.0273494
FEM1A	170.333	-0.558024	0.206434	-2.70316	0.00686839	0.0438112
CDR2L	636.563	-0.558874	0.144916	-3.85654	0.000115005	0.0022926
MTSS2	589.126	-0.559037	0.139827	-3.99807	6.38617e-05	0.00143681
DAG1	907.465	-0.559163	0.117538	-4.75728	1.96216e-06	0.000101735
PRXL2B	150.668	-0.559187	0.197507	-2.83123	0.00463697	0.0332351
IRF1	172.082	-0.559677	0.197188	-2.83829	0.00453555	0.0327328
CHMP1A	563.311	-0.559845	0.140612	-3.98149	6.84843e-05	0.00150713
GPX1	848.444	-0.559934	0.134489	-4.16341	3.13534e-05	0.000853946
MOGS	438.907	-0.560595	0.137571	-4.07495	4.60244e-05	0.00113541
CASTOR3P	127.243	-0.56111	0.211759	-2.64975	0.00805507	0.0487702
MFSD5	251.611	-0.561772	0.171794	-3.27004	0.00107534	0.0118235
PPP1R37	291.791	-0.561899	0.145852	-3.85252	0.00011691	0.0023183
PYGO2	251.808	-0.561969	0.186693	-3.01012	0.00261141	0.0220769
TCIRG1	971.284	-0.562233	0.146482	-3.83823	0.000123923	0.00242335
ST3GAL2	252.473	-0.562716	0.190557	-2.95301	0.00314696	0.0252628
SLC2A6	223.611	-0.5632	0.185223	-3.04066	0.00236062	0.0204304
FURIN	819.989	-0.563591	0.128156	-4.3977	1.09406e-05	0.000395086
ZBTB4	375.57	-0.564888	0.176502	-3.20046	0.0013721	0.0141375
KIFC2	300.8	-0.565304	0.191374	-2.95392	0.00313763	0.0252059
PLPP2	468.215	-0.565692	0.140746	-4.01924	5.83872e-05	0.00134684
AP1M1	449.946	-0.566166	0.152129	-3.72161	0.000197959	0.00351197
ZNF687	179.695	-0.566197	0.186029	-3.0436	0.00233767	0.0203251
MEN1	340.934	-0.566427	0.161273	-3.51222	0.000444375	0.00627847
ARFGAP1	522.14	-0.566489	0.159828	-3.54437	0.000393546	0.00576199
LRFN3	140.832	-0.566559	0.212943	-2.66061	0.0077999	0.0476004
SYVN1	479.937	-0.567248	0.152434	-3.72126	0.000198234	0.00351197
MTG2	154.854	-0.567383	0.206257	-2.75086	0.00594399	0.0394332
NR2F6	533.953	-0.567704	0.126525	-4.48691	7.2264e-06	0.000291714
MAVS	809.437	-0.568013	0.107617	-5.27812	1.30519e-07	1.09278e-05
NRM	269.602	-0.568727	0.16117	-3.52874	0.000417548	0.00603748
GRINA	981.842	-0.569191	0.105074	-5.41705	6.05888e-08	5.70696e-06
FBRS	448.133	-0.569199	0.142776	-3.98665	6.70128e-05	0.00148208
SGSH	202.097	-0.56967	0.215801	-2.6398	0.00829554	0.0497161
PRKD2	246.536	-0.570819	0.178166	-3.20386	0.00135599	0.0140144
FSCN1	1506.27	-0.571345	0.101065	-5.65326	1.57431e-08	1.80471e-06
TSPO	532.441	-0.57141	0.155605	-3.67217	0.000240497	0.00399756
ADGRE5	374.938	-0.571926	0.153752	-3.7198	0.000199377	0.00351569
RAB11FIP5	363.88	-0.572533	0.156942	-3.64806	0.000264228	0.00427263
STARD3	286.028	-0.572645	0.189606	-3.02019	0.0025262	0.0214528
MCRIP1	313.727	-0.572866	0.159801	-3.58486	0.000337255	0.00514445
NLRX1	147.568	-0.573605	0.212749	-2.69615	0.00701459	0.044393
SLC35B2	373.185	-0.573734	0.189914	-3.02103	0.00251917	0.0214414
LRP3	588.278	-0.573751	0.12442	-4.61142	3.99927e-06	0.000182273
MIDN	608.979	-0.573929	0.140112	-4.0962	4.19983e-05	0.00106916
PCNX3	745.604	-0.574337	0.126227	-4.55002	5.36396e-06	0.000229655
MSRB1	228.52	-0.575345	0.175299	-3.28209	0.00103042	0.0114699
TOMM40	1384.03	-0.575759	0.15592	-3.69266	0.000221918	0.00376094
KIF2C	386.099	-0.575802	0.174631	-3.29724	0.000976391	0.011114
PDE3A	274.948	-0.57625	0.205371	-2.8059	0.00501765	0.0349596
CYP2S1	341.284	-0.576574	0.1861	-3.0982	0.00194702	0.0180091
ZFP36	426.987	-0.576842	0.167554	-3.44271	0.000575907	0.0075516
BCL9L	1878.18	-0.576847	0.10088	-5.71813	1.07705e-08	1.30903e-06
PIP5K1C	181.474	-0.577936	0.19483	-2.96636	0.00301351	0.0244554
LLGL1	288.527	-0.578364	0.157933	-3.66208	0.00025018	0.00412214
SLC5A6	610.824	-0.579289	0.155996	-3.71349	0.000204417	0.00357666
SMARCB1	293.092	-0.580218	0.202929	-2.85921	0.00424693	0.0314362
PHLDA3	457.47	-0.581119	0.167543	-3.46847	0.000523425	0.00708536
POLR2A	1430.78	-0.581534	0.108859	-5.34209	9.188e-08	8.11344e-06
CHERP	332.449	-0.582123	0.170081	-3.42263	0.00062019	0.00801954
DOT1L	381.869	-0.582241	0.173154	-3.36255	0.000772254	0.00936566
DOLPP1	171.848	-0.582263	0.187285	-3.10897	0.00187743	0.0175813
BAMBI	186.625	-0.582505	0.192677	-3.02322	0.00250103	0.0213677
TSC22D4	193.962	-0.583667	0.187193	-3.11799	0.00182089	0.0172231
RAVER1	476.215	-0.584757	0.155856	-3.7519	0.000175502	0.00321507
VTN	402.511	-0.586188	0.180218	-3.25266	0.00114331	0.012263
DPP7	493.315	-0.58642	0.148564	-3.94726	7.90493e-05	0.00170189
B3GAT3	350.27	-0.586603	0.148531	-3.94937	7.83563e-05	0.00169019
GMPPA	242.067	-0.587451	0.192707	-3.04842	0.00230045	0.0201565
GGT1	508.61	-0.588248	0.165611	-3.55198	0.000382347	0.00562717
ASF1B	427.972	-0.588351	0.159106	-3.69784	0.000217438	0.00372308
CCDC97	465.308	-0.589082	0.133349	-4.41758	9.98117e-06	0.000376057
MGAT5B	210.187	-0.589146	0.222663	-2.6459	0.00814728	0.049114
TIMM17B	423.577	-0.589159	0.155157	-3.79719	0.000146347	0.00277544
DEXI	187.52	-0.589191	0.194973	-3.0219	0.00251191	0.0213957
GGA1	195.239	-0.589471	0.191376	-3.08018	0.00206878	0.0188273
STK11IP	217.965	-0.589724	0.196859	-2.99567	0.00273844	0.0228264
TMEM63B	142.583	-0.590745	0.21856	-2.7029	0.00687373	0.0438205
LAMA5	5634.14	-0.591744	0.0928773	-6.37125	1.875e-10	4.60719e-08
MRM1	151.118	-0.592514	0.217196	-2.72801	0.00637175	0.0413449
DOCK6	143.201	-0.593302	0.20794	-2.85323	0.0043277	0.0318463
GNB2	1151.88	-0.594021	0.137603	-4.31692	1.58223e-05	0.000516878
AP2A1	1263.83	-0.59459	0.114901	-5.1748	2.28159e-07	1.76636e-05
FZD2	520.853	-0.594962	0.169966	-3.50048	0.000464419	0.00647266
MFSD3	342.13	-0.595284	0.170491	-3.49158	0.000480172	0.00662684
CDC25B	3497.11	-0.59595	0.111384	-5.35041	8.77558e-08	7.81027e-06
NCDN	164.717	-0.596727	0.197386	-3.02314	0.00250164	0.0213677
PC	190.609	-0.596982	0.205973	-2.89835	0.00375131	0.02863
XRCC3	319.113	-0.597007	0.183533	-3.25286	0.00114251	0.012263
FZD5	255.003	-0.597107	0.176334	-3.38623	0.000708594	0.00880137
RPAP1	138.757	-0.597744	0.203556	-2.9365	0.00331934	0.0262199
RHOB	807.16	-0.598169	0.13354	-4.47933	7.48789e-06	0.000300126
FPGS	535.794	-0.600937	0.163861	-3.66736	0.000245068	0.00406239
SLC43A2	151.375	-0.601386	0.192056	-3.1313	0.00174036	0.0166296
FAM53C	185.547	-0.601542	0.182191	-3.30171	0.00096096	0.011016
RHOG	379.651	-0.602093	0.156005	-3.85944	0.000113647	0.00228162
LMF2	679.271	-0.602132	0.135743	-4.43583	9.17197e-06	0.000350239
GPRC5C	306.856	-0.602181	0.15442	-3.89964	9.63374e-05	0.00200622
CCDC71L	103.79	-0.603974	0.225009	-2.68422	0.00727001	0.0454585
NBEAL2	559.498	-0.605536	0.156967	-3.85774	0.000114441	0.00228917
SLC1A5	2334.3	-0.606027	0.0988221	-6.1325	8.65069e-10	1.62965e-07
MRPS12	1241.33	-0.606279	0.131813	-4.59956	4.23394e-06	0.000190662
FAM83H	1001.33	-0.606684	0.126885	-4.78137	1.74106e-06	9.19587e-05
COQ8B	341.909	-0.607211	0.14875	-4.08209	4.46317e-05	0.00111187
TRMT61A	295.953	-0.607426	0.197727	-3.07205	0.00212593	0.0191165
ORAI1	253.145	-0.607679	0.167895	-3.61941	0.000295281	0.00464841
IFT27	144.428	-0.608915	0.19696	-3.09157	0.00199099	0.0183258
PTPA	889.782	-0.610505	0.145808	-4.18705	2.82609e-05	0.00079505
LRP4	151.715	-0.611925	0.201915	-3.03061	0.00244061	0.0210421
TMEM132A	754.335	-0.612067	0.111926	-5.46851	4.53828e-08	4.46054e-06
COL18A1	2039.51	-0.612151	0.124142	-4.93105	8.17909e-07	5.07114e-05
ATF5	260.441	-0.61235	0.189892	-3.22473	0.00126093	0.0132703
VASN	152.365	-0.613021	0.230103	-2.66412	0.00771903	0.047363
FADS3	351.078	-0.613452	0.174885	-3.50774	0.000451937	0.00635939
ARSA	175.211	-0.61409	0.189595	-3.23896	0.00119966	0.0127083
KIF18B	474.103	-0.614623	0.194407	-3.16152	0.00156946	0.0154617
DDR1	730.527	-0.615008	0.125433	-4.90306	9.4353e-07	5.55454e-05
ARHGEF40	183.397	-0.615534	0.18928	-3.25198	0.00114604	0.012263
CHTF8	652.245	-0.616343	0.12567	-4.90444	9.36941e-07	5.54463e-05
MIER2	137.414	-0.616549	0.208909	-2.95128	0.00316458	0.0253807
FAAP20	177.343	-0.617121	0.196836	-3.1352	0.00171737	0.0165063
TSEN54	249.562	-0.618274	0.165825	-3.72847	0.000192643	0.00343445
SCARB1	1029.67	-0.618399	0.112356	-5.50395	3.71382e-08	3.71481e-06
FDXR	251.374	-0.619635	0.181382	-3.4162	0.000635026	0.00815648
GIT1	878.392	-0.619854	0.133741	-4.63474	3.5739e-06	0.000166238
SAC3D1	294.573	-0.620593	0.167366	-3.708	0.000208904	0.0036271
ESRRA	304.355	-0.621055	0.210447	-2.95113	0.00316613	0.0253807
BAHCC1	418.613	-0.62228	0.143949	-4.32292	1.53975e-05	0.000505411
REXO1	219.712	-0.623301	0.198019	-3.14767	0.00164575	0.0160361
KMT2B	789.623	-0.624403	0.121043	-5.1585	2.48931e-07	1.87578e-05
PYCR1	448.416	-0.624527	0.160814	-3.88353	0.000102949	0.00210422
PKD1	691.283	-0.625042	0.122499	-5.10242	3.35345e-07	2.39899e-05
ZNF213	147.594	-0.625262	0.201939	-3.09629	0.00195957	0.0180956
SLC26A10P	114.864	-0.625396	0.225969	-2.76762	0.00564672	0.0379458
ATP6V0E2	363.577	-0.625655	0.171084	-3.657	0.000255183	0.00416461
SZT2	172.808	-0.626097	0.183447	-3.41296	0.000642625	0.00820847
ZNRD2	212.953	-0.626736	0.205286	-3.053	0.00226569	0.0199292
PKP3	588.206	-0.627797	0.134135	-4.68034	2.86404e-06	0.000139536
TTC7A	781.223	-0.628004	0.149617	-4.1974	2.69999e-05	0.000776599
PAQR4	344.896	-0.628122	0.157495	-3.9882	6.65753e-05	0.00148088
SUV39H1	265.025	-0.628423	0.17066	-3.68232	0.000231122	0.00387018
RFNG	178.928	-0.628712	0.192447	-3.26693	0.00108721	0.0119076
MLLT1	257.908	-0.629286	0.174733	-3.60142	0.000316486	0.00490706
TEDC2	181.776	-0.629316	0.207684	-3.03017	0.0024442	0.021057
CDCA8	323.495	-0.629685	0.176243	-3.57282	0.000353155	0.00529404
SLC37A4	167.733	-0.630069	0.202099	-3.11763	0.00182314	0.0172299
ZDHHC12	546.114	-0.630985	0.170164	-3.7081	0.000208818	0.0036271
CD24	2600.95	-0.631108	0.147602	-4.27575	1.90492e-05	0.000601432
ZBTB7B	262.78	-0.631197	0.208857	-3.02214	0.00250993	0.021395
BBLN	210.07	-0.63182	0.192289	-3.28579	0.00101698	0.0113698
ELFN2	163.698	-0.632356	0.206567	-3.06126	0.00220406	0.0195545
CDKN1A	717.649	-0.632996	0.138974	-4.55477	5.24431e-06	0.000225386
FOXA2	287.761	-0.633222	0.151307	-4.18501	2.85154e-05	0.000798549
JMJD8	268.225	-0.633331	0.155437	-4.07453	4.61075e-05	0.00113541
B4GALT7	181.837	-0.633368	0.200278	-3.16245	0.00156448	0.0154305
COMTD1	240.701	-0.633456	0.221741	-2.85674	0.0042802	0.0316203
NECTIN1	136.346	-0.633532	0.223396	-2.83591	0.00456956	0.032877
NAA60	408.087	-0.633957	0.145187	-4.36648	1.26267e-05	0.000435066
C19orf47	215.591	-0.634497	0.173369	-3.65981	0.000252402	0.00413464
RHOT2	571.582	-0.63471	0.163114	-3.89121	9.9744e-05	0.00205356
CDT1	395.65	-0.635975	0.136747	-4.65073	3.30759e-06	0.000155659
CDCA3	449.63	-0.636914	0.213041	-2.98963	0.00279318	0.0231211
FZR1	217.947	-0.637225	0.205095	-3.10697	0.00189014	0.017671
GALT	144.511	-0.63762	0.212789	-2.99648	0.00273112	0.0227975
CIAO3	166.039	-0.638089	0.203018	-3.14302	0.00167215	0.0162095
APBB1	138.996	-0.638386	0.225562	-2.83021	0.00465181	0.0332827
VWA1	282.251	-0.638848	0.16706	-3.82407	0.000131268	0.00253627
LIMK1	267.3	-0.640731	0.189143	-3.38755	0.000705195	0.00877844
INTS1	1073.72	-0.642099	0.137267	-4.67773	2.90066e-06	0.000140214
PFKFB3	2111.51	-0.642512	0.107718	-5.96476	2.44995e-09	3.69224e-07
CRAT	441.533	-0.643488	0.159549	-4.03317	5.50298e-05	0.00129046
C8orf82	220.863	-0.643712	0.189834	-3.39092	0.000696588	0.00871931
TNS2	402.3	-0.643751	0.170567	-3.77419	0.000160529	0.00301906
DNASE2	201.039	-0.643926	0.205355	-3.13567	0.0017146	0.0165063
CELSR2	256.131	-0.644684	0.176406	-3.65455	0.000257634	0.00417797
RBM14	760.406	-0.644729	0.147025	-4.38515	1.15905e-05	0.000415896
NAGLU	494.916	-0.645148	0.129644	-4.9763	6.48108e-07	4.25905e-05
ISOC2	504.777	-0.64561	0.166637	-3.87435	0.00010691	0.00217339
HCFC1R1	344.968	-0.645873	0.167908	-3.84658	0.000119776	0.00236683
PGAP3	160.14	-0.647295	0.194457	-3.32873	0.000872416	0.0102825
BICRA	173.37	-0.648028	0.190355	-3.40431	0.000663319	0.0084147
RHBDF2	307.258	-0.64827	0.156111	-4.15263	3.28674e-05	0.000888427
FBXL6	215.303	-0.650405	0.197845	-3.28745	0.001011	0.0113368
SLC25A1	709.844	-0.651538	0.147906	-4.40506	1.05752e-05	0.000386834
TMUB1	319.815	-0.65193	0.167341	-3.89581	9.78716e-05	0.00202626
PLPPR2	169.882	-0.65243	0.200306	-3.25717	0.0011253	0.0121715
LRRC41	313.177	-0.653405	0.163836	-3.98816	6.6587e-05	0.00148088
ADISSP	703.911	-0.653597	0.186867	-3.49767	0.000469347	0.00652526
SPPL2B	229.104	-0.653889	0.190076	-3.44015	0.000581396	0.00758836
SCRIB	1011.77	-0.653963	0.125125	-5.22648	1.72771e-07	1.36561e-05
RAB11FIP3	266.223	-0.654717	0.176692	-3.70541	0.000211049	0.00363641
NLGN2	164.197	-0.654772	0.199798	-3.27717	0.00104854	0.0116192
TNPO2	495.143	-0.656037	0.161141	-4.07121	4.67693e-05	0.00114423
TRABD	426.147	-0.656429	0.151128	-4.34352	1.40216e-05	0.000474509
TTLL12	271.709	-0.658791	0.174666	-3.77171	0.00016213	0.00303713
TMEM222	226.08	-0.658965	0.190458	-3.45989	0.000540398	0.00721994
EPHX1	2222.07	-0.659101	0.10904	-6.04457	1.49812e-09	2.41903e-07
ZNF580	265.454	-0.659141	0.187309	-3.51901	0.000433154	0.00618174
SLC25A23	184.059	-0.661867	0.188281	-3.51532	0.000439227	0.00621349
E2F1	596.597	-0.662226	0.124413	-5.32278	1.02193e-07	8.75065e-06
ST6GALNAC4	129.221	-0.662447	0.201116	-3.29386	0.000988233	0.0112036
GRIN2D	226.552	-0.663216	0.181363	-3.65685	0.000255337	0.00416461
RAB3D	96.5723	-0.663705	0.241992	-2.74267	0.00609415	0.0401196
PDK4	272.634	-0.664034	0.230872	-2.8762	0.004025	0.0301305
TEPSIN	216.58	-0.664079	0.21985	-3.0206	0.00252272	0.0214528
ZNHIT2	117.826	-0.664708	0.215107	-3.09013	0.00200068	0.0184001
TST	287.131	-0.664711	0.191779	-3.46604	0.00052819	0.00714131
GPRIN2	660.731	-0.665265	0.115779	-5.74598	9.13912e-09	1.14777e-06
PLXNB1	243.75	-0.666134	0.171284	-3.88906	0.000100632	0.00206808
CBX6	472.996	-0.668235	0.151317	-4.41613	1.00485e-05	0.000377337
CDC42EP1	339.451	-0.668435	0.207867	-3.21569	0.00130129	0.0135721
TYSND1	328.795	-0.670561	0.158356	-4.23451	2.29051e-05	0.000692236
MAP1S	234.32	-0.67154	0.199528	-3.36564	0.000763668	0.00930144
NCOA5	217.12	-0.67188	0.202246	-3.32209	0.000893466	0.0104631
TRPM4	160.897	-0.672192	0.197525	-3.40307	0.000666325	0.00844336
CPTP	149.088	-0.672906	0.206655	-3.25618	0.00112923	0.0121908
RHOBTB1	282.444	-0.674172	0.1795	-3.75583	0.00017277	0.0031805
NAPRT	170.875	-0.675196	0.226174	-2.9853	0.00283299	0.0233221
LRCH4	171.712	-0.67539	0.194964	-3.46418	0.000531842	0.00718209
RNF26	394.022	-0.676729	0.227395	-2.976	0.00292031	0.0239017
JAG2	320.734	-0.677784	0.186637	-3.63157	0.000281702	0.00447201
AGRN	3045.09	-0.677871	0.101215	-6.69737	2.122e-11	6.69126e-09
DAB2IP	151.602	-0.677956	0.201215	-3.36931	0.000753561	0.00923695
LINC01000	234.868	-0.678413	0.256218	-2.64779	0.00810187	0.0489328
CEP170B	502.41	-0.678438	0.138113	-4.9122	9.00582e-07	5.47273e-05
KMT2D	640.209	-0.67846	0.18204	-3.72699	0.000193779	0.00344927
SLC29A3	124.03	-0.679236	0.216029	-3.14419	0.00166547	0.0161586
ZDHHC8	170.115	-0.679622	0.254451	-2.67094	0.00756397	0.0467189
SAMD4B	888.061	-0.679813	0.162531	-4.18268	2.88092e-05	0.000804027
NHSL3	757.314	-0.680006	0.152092	-4.47101	7.7852e-06	0.000309846
GAA	874.238	-0.682582	0.106961	-6.38161	1.7524e-10	4.50167e-08
GAL3ST1	162.504	-0.682757	0.223764	-3.05124	0.00227897	0.020015
FASTK	629.046	-0.684832	0.169426	-4.04206	5.29827e-05	0.00126077
E2F2	117.82	-0.685009	0.234141	-2.92563	0.00343765	0.0267601
MRI1	138.598	-0.68527	0.221353	-3.09582	0.00196267	0.0181095
TMEM80	82.2827	-0.68551	0.257667	-2.66045	0.00780355	0.0476004
ZNF865	232.816	-0.685768	0.195783	-3.50269	0.000460587	0.00644054
ATG4D	109.178	-0.686348	0.230705	-2.975	0.00292984	0.0239624
RNPEPL1	721.004	-0.686438	0.130872	-5.2451	1.56195e-07	1.27012e-05
CAPN15	558.455	-0.687122	0.170536	-4.0292	5.5968e-05	0.00130974
FBRSL1	590.861	-0.687234	0.14615	-4.70225	2.57312e-06	0.000127004
HSD3B7	133.683	-0.688044	0.244634	-2.81255	0.00491505	0.0344811
DBF4B	239.944	-0.689382	0.207935	-3.31537	0.000915218	0.0106427
ERCC2	149.441	-0.693622	0.19531	-3.5514	0.000383192	0.00563227
GEMIN7	251.663	-0.694101	0.18573	-3.73715	0.000186114	0.00334444
LAGE3	265.566	-0.694124	0.168137	-4.12832	3.65422e-05	0.000967298
CPLX2	8504.77	-0.694719	0.105847	-6.56344	5.2579e-11	1.44951e-08
TMEM201	201.331	-0.694854	0.180519	-3.84921	0.000118501	0.00234573
RECQL4	593.053	-0.697175	0.157088	-4.43813	9.07429e-06	0.000347684
ADAMTS10	197.467	-0.698856	0.207564	-3.36694	0.000760075	0.00926911
D2HGDH	159.236	-0.699295	0.262616	-2.6628	0.00774929	0.047446
CASTOR2	129.243	-0.699672	0.219808	-3.18311	0.00145703	0.0147306
MPST	343.164	-0.700387	0.158207	-4.42704	9.55368e-06	0.000362367
IRF2BP1	292.681	-0.700572	0.206697	-3.38936	0.000700552	0.00873041
ATP5F1D	613.046	-0.70066	0.160521	-4.3649	1.27183e-05	0.000435622
TMEM104	234.951	-0.700756	0.167368	-4.18692	2.82766e-05	0.00079505
SSBP4	229.816	-0.700913	0.226002	-3.10135	0.00192641	0.0179006
AMPD2	231.752	-0.700925	0.190233	-3.68457	0.000229093	0.0038476
VPS18	157.109	-0.703323	0.199812	-3.51993	0.000431662	0.00616824
TFAP2A	215.307	-0.70385	0.19243	-3.65769	0.000254495	0.00416289
TBC1D24	112.531	-0.705096	0.247184	-2.85251	0.0043375	0.0318923
SLC7A5P2	255.839	-0.705626	0.193953	-3.63813	0.000274626	0.00440297
ZSWIM9	98.3534	-0.709101	0.236652	-2.99639	0.00273198	0.0227975
NACC1	393.039	-0.710163	0.171034	-4.15217	3.29338e-05	0.000888427
BAHD1	120.467	-0.710923	0.227311	-3.12753	0.00176283	0.0168004
MCOLN1	89.9694	-0.711109	0.260063	-2.73437	0.00624996	0.0408343
NPRL3	262.675	-0.711279	0.182741	-3.89227	9.93086e-05	0.00204833
ADCY9	302.522	-0.71139	0.200077	-3.55559	0.000377135	0.00557223
B4GAT1	170.032	-0.712514	0.185816	-3.83452	0.00012581	0.00244735
PCSK9	316.05	-0.712616	0.230111	-3.09683	0.00195602	0.0180776
WDR90	211.507	-0.712874	0.25777	-2.76555	0.00568275	0.0380748
PUSL1	142.302	-0.714021	0.244019	-2.92608	0.00343258	0.0267391
UBALD2	148.528	-0.714787	0.217494	-3.28647	0.0010145	0.0113585
PPDPF	1388.71	-0.7159	0.134427	-5.32555	1.00648e-07	8.71285e-06
ABCA2	610.673	-0.716873	0.151288	-4.73847	2.15341e-06	0.000110636
GMEB2	142.581	-0.717154	0.210625	-3.40488	0.000661919	0.00840637
TMEM129	232.567	-0.718274	0.169993	-4.22531	2.38608e-05	0.000707871
EGFL7	246.942	-0.718913	0.187044	-3.84354	0.00012127	0.00238457
PLCXD1	524.236	-0.719931	0.157811	-4.56198	5.06727e-06	0.00022029
BPHL	94.9231	-0.720884	0.245487	-2.93655	0.00331886	0.0262199
ABHD15	309.649	-0.722423	0.147672	-4.89207	9.97793e-07	5.81343e-05
REEP4	601.126	-0.72417	0.173348	-4.17754	2.94678e-05	0.000814314
ZMYM3	231.972	-0.725301	0.171328	-4.23342	2.30165e-05	0.000693693
SBF1	405.004	-0.725439	0.154103	-4.70751	2.50767e-06	0.000125417
SLC25A22	403.137	-0.725738	0.171591	-4.22947	2.34244e-05	0.000700439
PEX6	105.267	-0.726634	0.253477	-2.86666	0.00414822	0.0308469
HYAL2	204.202	-0.726679	0.193613	-3.75326	0.000174549	0.00320281
MCRIP2	185.681	-0.727233	0.210138	-3.46074	0.00053869	0.00721994
FBXW9	82.6141	-0.727277	0.264909	-2.74539	0.00604397	0.0399036
TMEM94	491.768	-0.727574	0.136387	-5.33462	9.57424e-08	8.38896e-06
ZC3H3	296.831	-0.728627	0.165279	-4.40848	1.041e-05	0.000384525
DMWD	286.068	-0.728638	0.16104	-4.52459	6.05122e-06	0.000252387
PKD1P1	480.631	-0.728693	0.155784	-4.67758	2.90277e-06	0.000140214
NR2F2	305.526	-0.729959	0.151246	-4.82631	1.39087e-06	7.70636e-05
GAMT	111.127	-0.730013	0.221447	-3.29656	0.000978755	0.0111296
SLC2A8	119.154	-0.730183	0.229585	-3.18044	0.0014705	0.0147978
MC1R	93.0818	-0.730387	0.241943	-3.01883	0.00253749	0.0215325
DMPK	284.852	-0.730518	0.176677	-4.13477	3.55309e-05	0.000947183
UNC93B1	379.454	-0.730546	0.166981	-4.37504	1.21412e-05	0.000426185
ARL2	461.464	-0.731226	0.195765	-3.73523	0.000187544	0.00336477
SLC52A2	683.887	-0.731588	0.164737	-4.44096	8.95594e-06	0.000344316
HPS6	248.282	-0.731614	0.164548	-4.4462	8.74019e-06	0.000338323
PLEKHH3	147.505	-0.731969	0.230275	-3.17867	0.00147952	0.0148517
MGAT1	601.048	-0.732752	0.147932	-4.95331	7.29613e-07	4.71246e-05
TMEM223	136.671	-0.734126	0.248277	-2.95688	0.00310768	0.024983
ATG2A	179.574	-0.735448	0.205136	-3.58518	0.000336851	0.00514445
GTSE1	377.014	-0.735953	0.211899	-3.47313	0.000514436	0.00698878
DHCR7	414.746	-0.737679	0.17066	-4.32251	1.54266e-05	0.000505411
KIAA2013	365.538	-0.738444	0.175358	-4.21105	2.54181e-05	0.000744302
TMEM184A	273.926	-0.740135	0.229712	-3.22202	0.00127291	0.0133839
C1QL1	259.93	-0.741068	0.173778	-4.26445	2.00391e-05	0.00062743
SERINC2	184.034	-0.742971	0.198358	-3.7456	0.000179961	0.00324935
LMF1	92.3103	-0.743037	0.239597	-3.1012	0.00192737	0.0179006
SCAMP4	349.773	-0.743744	0.200459	-3.7102	0.000207092	0.00361229
THRA	128.561	-0.743983	0.228392	-3.25748	0.00112405	0.0121697
PITX1	230.694	-0.745364	0.199299	-3.73992	0.000184077	0.00331309
ZNRF3	172.044	-0.747804	0.219834	-3.40167	0.000669752	0.00846945
TMEM250	368.093	-0.748036	0.170236	-4.39412	1.11222e-05	0.000400365
ECE2	96.7043	-0.748586	0.267419	-2.7993	0.00512138	0.0353616
SVEP1	210.286	-0.74919	0.268165	-2.79377	0.00520982	0.035742
NDOR1	447.048	-0.750461	0.16436	-4.56597	4.97188e-06	0.000217818
ARHGAP33	266.484	-0.751254	0.243811	-3.0813	0.00206102	0.0188273
SNAPC2	122.777	-0.752108	0.216362	-3.47615	0.000508662	0.00693535
SUSD2	227.429	-0.755953	0.195276	-3.8712	0.000108303	0.00219381
SLC25A10	479.257	-0.757258	0.159015	-4.76219	1.91501e-06	9.97483e-05
RTKN	110.038	-0.757542	0.252085	-3.00511	0.00265485	0.0223605
MFSD10	448.816	-0.758066	0.167464	-4.52674	5.99012e-06	0.000250764
OPLAH	144.977	-0.758337	0.227285	-3.3365	0.000848391	0.0100729
KSR1	192.161	-0.760874	0.188106	-4.04492	5.23405e-05	0.00124811
MED25	398.864	-0.763265	0.154708	-4.93358	8.07372e-07	5.05672e-05
MMP15	236.05	-0.765588	0.21231	-3.60599	0.000310969	0.00484811
KCTD17	146.07	-0.766798	0.21992	-3.48672	0.000488985	0.00671567
SLC9A1	176.238	-0.767758	0.212821	-3.60753	0.000309129	0.00483276
IER5L	1121.91	-0.768296	0.170683	-4.50131	6.75374e-06	0.000276585
SPHK2	119.486	-0.769125	0.230543	-3.33615	0.000849479	0.0100752
SEZ6L2	328.402	-0.769672	0.15188	-5.06764	4.02769e-07	2.77591e-05
GPX3	108.506	-0.770149	0.279648	-2.754	0.00588724	0.0391893
ANKRD9	227.086	-0.774275	0.208244	-3.71812	0.00020071	0.00352819
CFD	975.328	-0.774998	0.171013	-4.5318	5.84828e-06	0.000245737
NUDT8	92.5843	-0.775282	0.260294	-2.97849	0.00289673	0.0237431
ZNF581	154.525	-0.778005	0.223664	-3.47845	0.000504315	0.00688439
PKDCC	114.425	-0.779261	0.23744	-3.28193	0.001031	0.0114699
INTS5	173.154	-0.779383	0.240262	-3.24389	0.00117909	0.0125492
NRARP	61.5198	-0.780065	0.292941	-2.66288	0.00774759	0.047446
NHERF1	638.423	-0.78032	0.187596	-4.15957	3.1885e-05	0.000864259
ZNF219	323.853	-0.780354	0.196979	-3.96161	7.44473e-05	0.00161512
BOK	171.576	-0.781094	0.244984	-3.18834	0.00143092	0.0145828
PDXP	211.663	-0.781143	0.202498	-3.85753	0.000114537	0.00228917
H2AX	1244.1	-0.781678	0.173737	-4.49919	6.82121e-06	0.000277339
MOSPD3	84.3394	-0.782381	0.281266	-2.78164	0.00540844	0.0368041
FBXL15	99.7953	-0.783451	0.246922	-3.17287	0.00150939	0.0150712
LZTS2	272.046	-0.783682	0.182736	-4.28861	1.79793e-05	0.000577331
SLC19A1	220.378	-0.784682	0.215974	-3.63322	0.000279901	0.00445595
ELMO1	71.0854	-0.784801	0.2771	-2.83219	0.00462297	0.0331557
EHMT2	236.807	-0.784836	0.15959	-4.91783	8.75092e-07	5.34657e-05
GPR39	64.1354	-0.78527	0.292458	-2.68507	0.00725148	0.0454091
ZDHHC24	193.161	-0.785298	0.212527	-3.69505	0.000219842	0.00373666
C1orf159	149.516	-0.786506	0.220465	-3.56749	0.000360418	0.00536733
PGGHG	273.981	-0.78663	0.242938	-3.23798	0.00120378	0.01274
C15orf39	384.435	-0.786683	0.160389	-4.90485	9.34974e-07	5.54463e-05
DTX2	322.895	-0.786697	0.163721	-4.80511	1.54665e-06	8.36451e-05
LY6E	845.289	-0.787354	0.139437	-5.64668	1.63576e-08	1.81614e-06
RPS6KA1	155.584	-0.788104	0.206347	-3.81932	0.000133823	0.00257683
NINJ1	377.587	-0.791245	0.145412	-5.44139	5.28669e-08	5.06402e-06
VCAN	368.239	-0.791502	0.220747	-3.58555	0.000336366	0.00514445
SMPD1	130.858	-0.794369	0.226824	-3.50214	0.000461544	0.00644054
MYO15B	929.143	-0.794896	0.146353	-5.43137	5.5922e-08	5.31165e-06
RGP1	81.6264	-0.795781	0.299863	-2.65381	0.0079588	0.0483387
MMP24	373.855	-0.795911	0.195261	-4.07614	4.57902e-05	0.00113253
CDH1	292.274	-0.796228	0.19004	-4.18978	2.79219e-05	0.000789003
FAM89B	152.048	-0.796768	0.21792	-3.65623	0.000255949	0.00416734
NOTCH3	1869.23	-0.797255	0.0992522	-8.03261	9.54173e-16	5.39251e-13
HOXB6	90.1104	-0.797709	0.243791	-3.2721	0.0010675	0.0117947
ANKRD13B	197.57	-0.800047	0.200032	-3.9996	6.34487e-05	0.00143146
NUDT18	98.9236	-0.800372	0.285526	-2.80315	0.00506063	0.0350922
THEM6	331.805	-0.800426	0.20864	-3.83639	0.000124854	0.00243735
CCDC85C	387.631	-0.80322	0.199108	-4.03409	5.48134e-05	0.00128825
CCDC92	110.41	-0.805245	0.224442	-3.58776	0.000333531	0.00512912
ZFP36L2	596.634	-0.805402	0.132464	-6.08015	1.20071e-09	2.12057e-07
AGPAT1	334.125	-0.80759	0.178941	-4.51317	6.38669e-06	0.0002654
SFXN5	222.209	-0.808873	0.187607	-4.31153	1.62131e-05	0.000526601
BRAT1	415.541	-0.811281	0.140239	-5.785	7.25113e-09	9.20894e-07
CTDSP1	394.428	-0.811355	0.177139	-4.58033	4.64241e-06	0.000206587
AP5B1	216.927	-0.815056	0.202734	-4.02033	5.81171e-05	0.00134335
FADS2	2568.59	-0.815733	0.150826	-5.40845	6.35709e-08	5.93836e-06
PIGQ	372.252	-0.816157	0.145586	-5.606	2.0706e-08	2.18729e-06
C19orf25	98.9126	-0.817737	0.269757	-3.03138	0.00243439	0.0210045
SLC7A7	178.922	-0.818271	0.290379	-2.81794	0.00483322	0.0341224
ZFP41	150.986	-0.819632	0.218738	-3.74709	0.000178896	0.00324048
PIF1	150.314	-0.822969	0.243507	-3.37965	0.000725776	0.00895781
TTYH3	750.353	-0.825758	0.135217	-6.10689	1.0159e-09	1.82265e-07
A4GALT	95.0373	-0.828888	0.237954	-3.4834	0.000495091	0.00679128
METRN	536.597	-0.82966	0.160574	-5.16686	2.38063e-07	1.80593e-05
MEGF8	444.664	-0.830591	0.14056	-5.90914	3.4389e-09	4.85874e-07
ENDOV	115.095	-0.830897	0.243943	-3.40611	0.000658959	0.00838763
TSKU	2357.44	-0.833499	0.119807	-6.95704	3.47492e-12	1.267e-09
SREBF1	1515.02	-0.834082	0.108241	-7.70581	1.30021e-14	6.38968e-12
ERF	970.687	-0.83521	0.135395	-6.1687	6.8852e-10	1.36532e-07
AGPAT2	453.516	-0.835392	0.194834	-4.28771	1.80521e-05	0.000578026
SPNS1	398.092	-0.840261	0.16371	-5.13261	2.85758e-07	2.09735e-05
CASKIN2	185.05	-0.841271	0.206	-4.08385	4.42963e-05	0.00111187
RHOV	104.63	-0.842171	0.243423	-3.45971	0.000540766	0.00721994
BBS1	97.0201	-0.843221	0.234915	-3.58947	0.000331347	0.0051094
SELENON	691.62	-0.845795	0.126573	-6.68226	2.35282e-11	7.18754e-09
CHCHD10	499.044	-0.847318	0.193583	-4.37703	1.20308e-05	0.000424952
SLC12A9	174.806	-0.848717	0.228161	-3.71982	0.000199368	0.00351569
ENTREP3	226.916	-0.850911	0.196758	-4.32467	1.52762e-05	0.000503401
SLC23A1	95.3148	-0.851629	0.26939	-3.16132	0.00157056	0.0154617
HCN2	447.333	-0.852927	0.162134	-5.26064	1.43553e-07	1.19307e-05
CBX2	342.1	-0.853855	0.154378	-5.53093	3.18539e-08	3.30316e-06
PER1	59.8755	-0.855219	0.308237	-2.77454	0.00552791	0.0373919
DAGLA	82.3105	-0.856266	0.282794	-3.02788	0.0024628	0.0211688
PRR5	72.3144	-0.860738	0.305101	-2.82115	0.00478512	0.0338674
IGFBP3	1414.62	-0.868528	0.17132	-5.06964	3.98575e-07	2.76386e-05
VPS9D1-AS1	172.424	-0.872358	0.217626	-4.00851	6.11029e-05	0.00138684
ARHGEF39	167.633	-0.874089	0.287066	-3.04491	0.00232752	0.0202949
ACTG1P20	100.278	-0.877178	0.293051	-2.99325	0.00276019	0.0229232
ZNF358	116.636	-0.879799	0.263583	-3.33785	0.000844305	0.0100666
CTXN1	52.3486	-0.879929	0.319321	-2.75563	0.00585795	0.0390173
PKMYT1	617.682	-0.880749	0.146854	-5.99746	2.00429e-09	3.19077e-07
FASN	2480.09	-0.882098	0.1169	-7.54575	4.49698e-14	2.03317e-11
FGD1	106.492	-0.883984	0.246703	-3.58319	0.000339418	0.00515651
PWWP2B	130.164	-0.884279	0.207816	-4.25511	2.08944e-05	0.000649137
MYRF	1455.05	-0.884667	0.116076	-7.62144	2.50863e-14	1.18146e-11
CEACAM19	91.7341	-0.886293	0.282686	-3.13526	0.00171704	0.0165063
ZNF628	73.9949	-0.888527	0.268955	-3.30363	0.000954425	0.0109856
KIF26A	76.822	-0.890213	0.296328	-3.00415	0.00266323	0.0223977
CIC	1006.09	-0.894738	0.112292	-7.96794	1.61337e-15	8.68376e-13
NUDT22	179.666	-0.896504	0.233167	-3.8449	0.000120599	0.00237894
GAS2L1	273.982	-0.902451	0.198072	-4.55618	5.20927e-06	0.000224734
HSPG2	1322.82	-0.902965	0.142584	-6.33288	2.40622e-10	5.55051e-08
HS6ST1	160.764	-0.905182	0.234953	-3.8526	0.000116869	0.0023183
RARB	133.008	-0.908373	0.236342	-3.84347	0.000121307	0.00238457
HNF4A	172.909	-0.915747	0.198176	-4.62087	3.82139e-06	0.000175634
SLC10A3	225.423	-0.919515	0.183803	-5.00272	5.65268e-07	3.80311e-05
DOK4	448.554	-0.919857	0.179152	-5.13451	2.82878e-07	2.08978e-05
CDC42EP2	82.707	-0.925828	0.334963	-2.76398	0.00571019	0.0382133
CCDC142	72.6495	-0.926686	0.348491	-2.65914	0.00783415	0.0477574
MAP3K11	502.087	-0.926945	0.156267	-5.93179	2.9965e-09	4.34224e-07
TIGD5	123.802	-0.928251	0.238398	-3.89371	9.87228e-05	0.00203997
RPUSD1	248.306	-0.935581	0.210194	-4.45104	8.54564e-06	0.000333074
VAV3	83.3003	-0.936074	0.304997	-3.06912	0.00214689	0.0192328
TM4SF20	316.647	-0.94665	0.201283	-4.70307	2.5628e-06	0.000127004
TTC38	110.253	-0.95127	0.233965	-4.06586	4.78555e-05	0.00115827
MXD3	159.004	-0.953128	0.214567	-4.44209	8.9088e-06	0.000343673
FGFR4	685.901	-0.960255	0.349962	-2.74388	0.0060717	0.0400399
PYCR3	383.499	-0.964278	0.168622	-5.7186	1.07408e-08	1.30903e-06
BTBD2	390.667	-0.967009	0.168648	-5.73388	9.81574e-09	1.2192e-06
VASH1	50.3703	-0.968292	0.348909	-2.7752	0.00551679	0.0373391
OSGIN1	785.091	-0.969455	0.158677	-6.1096	9.98787e-10	1.82085e-07
FGFR3	164.032	-0.969954	0.231781	-4.1848	2.85423e-05	0.000798549
QPCTL	93.3152	-0.972075	0.240967	-4.03406	5.48216e-05	0.00128825
PELI3	54.5362	-0.97561	0.325414	-2.99806	0.00271703	0.0227486
TONSL	271.594	-0.97804	0.221519	-4.41515	1.0094e-05	0.000377581
MILIP	123.913	-0.981521	0.242555	-4.0466	5.1968e-05	0.00124185
HNF1A	131.759	-0.983793	0.237098	-4.14931	3.33472e-05	0.000897437
KLF16	246.104	-0.991486	0.206944	-4.79109	1.65877e-06	8.92812e-05
BIRC7	42.6066	-0.992741	0.353041	-2.81197	0.00492392	0.034504
HES6	73.5239	-1.00642	0.289223	-3.47973	0.000501915	0.00685991
ZNF414	74.9289	-1.01412	0.307433	-3.29867	0.000971441	0.0110799
F8A2	258.344	-1.01499	0.166084	-6.11133	9.88025e-10	1.82085e-07
FOXC1	66.8094	-1.01868	0.318521	-3.19816	0.00138308	0.0142118
FAM110A	62.4874	-1.02244	0.335553	-3.04703	0.00231112	0.0202181
LRFN1	136.612	-1.02321	0.21612	-4.73448	2.19619e-06	0.000112323
FZD7	48.9394	-1.02771	0.368162	-2.79147	0.00524694	0.0359213
MIIP	89.3958	-1.03423	0.252616	-4.09407	4.23866e-05	0.00107662
SRRM3	48.8078	-1.04638	0.356944	-2.93151	0.00337321	0.0264406
VGF	80.7152	-1.05736	0.351353	-3.00939	0.00261772	0.0221136
SLC22A18	366.023	-1.0588	0.212903	-4.97313	6.58802e-07	4.3043e-05
BCL3	756.225	-1.07125	0.125632	-8.52688	1.50353e-17	9.9967e-15
ESPL1	337.522	-1.07206	0.194049	-5.52472	3.30018e-08	3.39108e-06
MUC5B	3718.49	-1.07285	0.105707	-10.1493	3.33914e-24	3.43112e-21
MROH6	103.806	-1.07372	0.369135	-2.90874	0.00362886	0.0278838
SYDE1	195.645	-1.07927	0.223235	-4.83467	1.33365e-06	7.4996e-05
MYPOP	90.9447	-1.08254	0.293504	-3.68833	0.000225735	0.00381249
RHBDD3	152.889	-1.08832	0.255999	-4.25126	2.12576e-05	0.000656488
PIM2	77.781	-1.08861	0.342721	-3.17637	0.00149129	0.0149301
ERBB3	76.0021	-1.09635	0.282846	-3.87613	0.00010613	0.00216141
PHETA1	32.8541	-1.09741	0.398526	-2.75367	0.0058931	0.0392052
LIPE	40.4241	-1.09942	0.392104	-2.80389	0.00504899	0.035033
B9D2	49.9638	-1.10998	0.39434	-2.81477	0.00488114	0.0343107
HR	1156.6	-1.12405	0.134023	-8.38698	4.98793e-17	3.13214e-14
EPOP	110.592	-1.13062	0.261331	-4.32639	1.5157e-05	0.000500935
SLC7A2	61.153	-1.1364	0.341677	-3.32593	0.000881228	0.0103647
ALX4	82.8395	-1.14635	0.278766	-4.11222	3.91876e-05	0.00101359
TMEM37	121.728	-1.1501	0.236274	-4.86764	1.12936e-06	6.44706e-05
ADAT3	30.8315	-1.15968	0.411369	-2.81907	0.00481628	0.0340453
CCDC107	45.6312	-1.1706	0.376127	-3.11225	0.00185668	0.0174593
FAM222A	41.7513	-1.1742	0.357905	-3.28075	0.0010353	0.0114838
SLC29A4	123.022	-1.17696	0.257589	-4.56913	4.89758e-06	0.000215398
AGAP2-AS1	30.2245	-1.18177	0.42271	-2.7957	0.00517874	0.0356054
FAM95C	27.2547	-1.18613	0.436022	-2.72034	0.00652151	0.0420494
JMJD4	54.2845	-1.19083	0.318911	-3.73403	0.000188438	0.00337066
CDKN2C	275.171	-1.19315	0.178168	-6.69674	2.13116e-11	6.69126e-09
AGFG2	82.4742	-1.20021	0.293958	-4.08294	4.4469e-05	0.00111187
C1QTNF6	100.187	-1.2035	0.262969	-4.57659	4.7262e-06	0.000208673
CEBPA	71.8381	-1.21464	0.295567	-4.10953	3.96468e-05	0.00102312
TBKBP1	38.5072	-1.22357	0.407933	-2.99944	0.00270474	0.0226792
CCNF	326.975	-1.24354	0.197342	-6.30145	2.94877e-10	6.53529e-08
CAPN12	28.2036	-1.25526	0.465343	-2.69749	0.00698648	0.0442399
TRIM2	46.6056	-1.25529	0.374464	-3.35222	0.000801649	0.00962916
KCNK3	40.4548	-1.2757	0.369065	-3.45658	0.000547072	0.0072832
PHLDB3	38.6491	-1.29983	0.374461	-3.47121	0.000518112	0.00703027
SEMA6B	197.171	-1.30996	0.218656	-5.99096	2.08606e-09	3.27483e-07
CORO2A	34.405	-1.31417	0.40737	-3.22599	0.00125539	0.0132243
SH3RF2	77.4513	-1.31995	0.295345	-4.46917	7.85247e-06	0.000311426
RTN4RL2	1790.1	-1.33355	0.374303	-3.56275	0.000366993	0.00545806
ZNF296	37.3343	-1.33393	0.438372	-3.04291	0.00234304	0.0203405
SLC22A18AS	38.2858	-1.34006	0.455523	-2.94181	0.00326302	0.0259549
EPS8L3	40.2867	-1.34855	0.409898	-3.28996	0.00100201	0.0112806
PRR22	29.3997	-1.34897	0.504645	-2.67311	0.00751527	0.0465963
SAPCD2	547.575	-1.35072	0.392031	-3.44544	0.000570139	0.00751233
DMBX1	39.0724	-1.3823	0.394574	-3.50327	0.000459576	0.00644054
SAMD11	128.099	-1.38698	0.270793	-5.12194	3.02415e-07	2.19115e-05
CLDN2	631.209	-1.41653	0.379521	-3.73241	0.000189654	0.00338651
BAAT	65.427	-1.42422	0.420726	-3.38514	0.000711408	0.00882662
ARID5A	29.8589	-1.45854	0.442557	-3.29571	0.000981721	0.0111521
MIB2	48.2486	-1.47083	0.420927	-3.49425	0.000475388	0.00658494
IFI27L2	37.6208	-1.48175	0.479967	-3.08719	0.00202061	0.0185532
CRB3	29.4628	-1.49424	0.492063	-3.03668	0.00239196	0.02067
NDRG2	32.5009	-1.53214	0.481059	-3.18493	0.00144788	0.0146512
NEB	24.9032	-1.53641	0.53894	-2.8508	0.00436091	0.0320282
PIEZO2	28.5532	-1.56682	0.543231	-2.88427	0.00392324	0.0296024
DLK2	26.6341	-1.57671	0.482859	-3.26536	0.00109325	0.0119357
SP9	33.2595	-1.58073	0.451298	-3.50262	0.000460707	0.00644054
PTPRD	26.9636	-1.61827	0.606037	-2.67025	0.00757952	0.0467638
USH1C	52.8221	-1.6708	0.409314	-4.08195	4.46598e-05	0.00111187
LRRC37A3	25.3227	-1.71122	0.557606	-3.06887	0.00214869	0.0192328
SULT2B1	72.4058	-1.72571	0.360831	-4.78261	1.73034e-06	9.1822e-05
ADRA1D	31.9648	-1.75213	0.456131	-3.84129	0.000122392	0.00239756
NEURL1B	153.56	-1.8956	0.297684	-6.36782	1.91733e-10	4.61098e-08
DBP	34.7679	-2.03928	0.480896	-4.24059	2.22929e-05	0.000677357
PPARGC1A	26.6192	-2.04249	0.696867	-2.93097	0.00337907	0.0264499
EDN2	26.5613	-2.18244	0.608783	-3.58492	0.000337185	0.00514445
TRNC	25.2147	-2.24884	0.545714	-4.12092	3.77363e-05	0.000982796
RNF43	49.1231	-2.33171	0.4896	-4.76249	1.91222e-06	9.97483e-05
TENM3	51.7461	-2.61547	0.961004	-2.7216	0.00649665	0.041961

## Sheet: DEG AgNPs 24h
Symbol (24 h)	baseMean	log2FoldChange	lfcSE	stat	pvalue	padj
MT1B	254.958	9.78127	0.53265	18.3634	2.57976e-75	7.10595e-72
MT1G	110.918	7.91414	0.509598	15.5302	2.16797e-54	4.77734e-51
MT1F	3099.39	6.30153	0.185109	34.0423	5.27459e-254	5.81154e-250
MT1X	5507.01	5.05094	0.161577	31.2603	1.61548e-214	8.89969e-211
MT2A	17930.8	4.83021	0.156831	30.7988	2.71586e-208	9.97445e-205
MT1A	259.838	4.01688	0.613596	6.54646	5.89174e-11	1.2983e-08
SLC30A1	870.143	2.06585	0.154569	13.3652	9.65117e-41	1.77228e-37
ANKRD36BP1	97.2087	1.99698	0.346797	5.75837	8.49293e-09	1.55156e-06
MEIOB	76.7235	1.98971	0.395891	5.02591	5.01062e-07	6.13411e-05
MEIOC	293.242	1.31526	0.18877	6.96753	3.22563e-12	8.4619e-10
GREM1	140.093	1.30367	0.330557	3.94385	8.01839e-05	0.00341107
XDH	109.229	1.25875	0.335621	3.75052	0.000176468	0.00623181
AOX1	111.271	1.24922	0.29055	4.29949	1.71194e-05	0.00105375
ANKRD36C	64.9586	1.17773	0.407141	2.89269	0.00381962	0.046945
DCUN1D3	70.9216	1.15601	0.38364	3.01327	0.00258446	0.0370776
TUSC1	100.487	1.15577	0.303421	3.80913	0.000139457	0.00515616
HTRA3	212.682	1.13593	0.265714	4.275	1.91134e-05	0.00113221
SLCO2B1	97.9828	1.09833	0.322917	3.40127	0.000670743	0.0154285
UNC13A	392.786	1.07533	0.281315	3.8225	0.000132106	0.00495084
CLMP	141.8	1.06807	0.265426	4.02396	5.72279e-05	0.00258417
CDCP1	175.848	1.0464	0.318435	3.28606	0.00101599	0.0209629
EIF1AY	244.625	1.03591	0.238073	4.35122	1.35382e-05	0.000904023
FANCM	206.363	1.02686	0.271834	3.77751	0.000158406	0.00572236
AFG2A	154.127	1.00406	0.293077	3.42594	0.000612683	0.0145231
MARCHF4	154.535	1.00112	0.34557	2.89702	0.00376729	0.0466775
POGLUT3	319.225	0.999815	0.249498	4.00731	6.14153e-05	0.0027477
IFIH1	184.598	0.982508	0.225596	4.35516	1.32968e-05	0.000893316
LRRC8B	260.83	0.964098	0.242413	3.97708	6.97655e-05	0.0030503
LINC00707	387.931	0.954878	0.23211	4.1139	3.89026e-05	0.00194831
DNAJB9	227.09	0.954763	0.253206	3.77069	0.000162796	0.00584262
NOL9	207.4	0.939768	0.224879	4.17899	2.92801e-05	0.00159707
CEP290	391.963	0.935008	0.239655	3.90148	9.56079e-05	0.00385864
ZNF22	122.747	0.9142	0.308233	2.96594	0.00301763	0.040448
C18orf54	139.78	0.914183	0.313685	2.91433	0.00356448	0.0452285
CTBS	172.474	0.91041	0.298747	3.04743	0.00230811	0.0348844
RAB3B	419.751	0.907042	0.235705	3.84821	0.000118984	0.00455198
SFRP1	331.359	0.902821	0.220194	4.10012	4.12933e-05	0.00203111
CYP1B1	2084.23	0.898077	0.125124	7.17751	7.0994e-13	2.05845e-10
ANKRD1	196.742	0.895464	0.249976	3.5822	0.000340715	0.0100104
F2RL2	210.566	0.894344	0.229531	3.89641	9.76307e-05	0.00391405
SLC26A2	888.718	0.883579	0.177178	4.98694	6.13422e-07	7.42712e-05
POLH	292.133	0.882149	0.205403	4.29471	1.7492e-05	0.00105894
RND3	450.289	0.881615	0.167144	5.27459	1.33052e-07	1.85565e-05
ZC3H12C	193.466	0.873361	0.216985	4.02498	5.69792e-05	0.00258417
FKBP14	239.477	0.873068	0.229092	3.811	0.000138407	0.00513458
SLC38A2	3608.77	0.871581	0.122679	7.10459	1.20681e-12	3.32417e-10
RP2	295.765	0.871025	0.204563	4.25797	2.06289e-05	0.00120898
NAV3	207.374	0.868104	0.242473	3.5802	0.000343329	0.0100104
TGFA	426.492	0.863121	0.188187	4.58652	4.50696e-06	0.000376194
KLHL11	259.613	0.861437	0.203602	4.23099	2.32665e-05	0.00133381
MDM4	253.648	0.857436	0.244802	3.50257	0.000460794	0.0120309
STC2	321.047	0.843352	0.197482	4.27053	1.95008e-05	0.00114899
SNAPC1	338.172	0.83455	0.20452	4.08054	4.4932e-05	0.00216184
KATNAL1	308.07	0.831046	0.204626	4.06129	4.88028e-05	0.00231201
FAM216A	243.106	0.829642	0.229617	3.61315	0.0003025	0.00930991
BDP1	761.993	0.825714	0.235682	3.5035	0.000459179	0.0120172
ZNF473	267.336	0.820732	0.197277	4.16031	3.17814e-05	0.00169163
CXCL8	325.523	0.815899	0.225233	3.62247	0.000291808	0.00913709
TMTC3	727.614	0.81414	0.139374	5.8414	5.1763e-09	1.00676e-06
ABL2	563.448	0.811792	0.171501	4.73346	2.20723e-06	0.00020648
ADAT1	319.293	0.805726	0.213584	3.77241	0.000161677	0.00582141
N4BP2	165.458	0.804155	0.243783	3.29864	0.000971529	0.020235
CCDC77	280.878	0.80218	0.214768	3.7351	0.00018764	0.00652184
NT5DC3	236.164	0.801791	0.222882	3.59738	0.000321436	0.00962387
OSBP2	163.481	0.801115	0.254678	3.1456	0.00165744	0.0289409
TRPA1	279.301	0.796469	0.176688	4.50777	6.55129e-06	0.000501264
DCAF16	207.558	0.795836	0.221366	3.59511	0.000324249	0.00965561
FNDC3A	916.183	0.793035	0.167549	4.73314	2.21073e-06	0.00020648
CCDC88A	1639.84	0.787035	0.160168	4.91382	8.93182e-07	9.94048e-05
GOLGA4	1589.38	0.779766	0.213034	3.66029	0.000251934	0.00827691
ATF7IP	385.409	0.777988	0.192126	4.04935	5.1359e-05	0.00240797
APOL6	188.086	0.774977	0.242566	3.19492	0.00139871	0.0255798
HMOX1	2688.77	0.773205	0.179968	4.29634	1.73639e-05	0.00105827
EEA1	327.106	0.771257	0.238335	3.23602	0.00121209	0.0235535
CA8	392.438	0.767127	0.185371	4.13835	3.4982e-05	0.00179271
SLC35G2	274.249	0.75755	0.182434	4.15246	3.28914e-05	0.00173204
ATM	536.329	0.753543	0.23454	3.21286	0.00131421	0.0247686
MGA	422.943	0.752651	0.213685	3.52225	0.0004279	0.0114155
DSCC1	266.694	0.751652	0.24811	3.02951	0.00244948	0.0359519
LRP12	775.122	0.751442	0.141787	5.29978	1.15942e-07	1.65903e-05
ZNF331	321.377	0.749951	0.214419	3.4976	0.000469461	0.0121706
MIB1	687.064	0.745734	0.205423	3.63023	0.000283167	0.00891409
ATAD5	370.123	0.7454	0.23273	3.20285	0.00136076	0.0253208
TULP4	202.102	0.745297	0.230979	3.22668	0.00125234	0.0238725
DOCK10	780.47	0.744218	0.188382	3.95058	7.79609e-05	0.00335537
OSBPL1A	215.657	0.736377	0.247208	2.97878	0.002894	0.0394142
POLK	388.078	0.734601	0.203148	3.61608	0.000299097	0.00928295
PHLDA1	1015.41	0.733527	0.141564	5.18161	2.19981e-07	2.9558e-05
RAD51AP1	375.918	0.732754	0.201283	3.64042	0.000272192	0.00871806
ZBTB1	410.3	0.729487	0.226462	3.22124	0.00127639	0.0242889
RAD18	587.068	0.729383	0.161437	4.51806	6.24095e-06	0.000483271
PHACTR2	249.044	0.726531	0.234582	3.09712	0.00195408	0.0315574
CEP170	367.38	0.721116	0.213137	3.38335	0.000716084	0.0162677
AXL	3024.02	0.718938	0.140828	5.10507	3.30667e-07	4.14011e-05
OSTM1	541.895	0.717842	0.207004	3.46777	0.000524787	0.0131113
ACAP2	523.259	0.716605	0.175239	4.0893	4.32676e-05	0.00210939
BMAL2	377.982	0.714787	0.181054	3.94793	7.8831e-05	0.00337961
MAP1B	4141.01	0.714341	0.126553	5.64459	1.65571e-08	2.80656e-06
GLP2R	619.386	0.713104	0.165346	4.31278	1.61211e-05	0.00101499
EXOC6B	518.225	0.71252	0.192237	3.70646	0.000210174	0.00716933
ZNF469	416.012	0.711157	0.209889	3.38825	0.000703404	0.0160458
TRIM23	165.715	0.705897	0.230486	3.06265	0.00219387	0.0337599
NEK2	800.719	0.703908	0.172403	4.08293	4.44706e-05	0.00214902
NEMP1	706.293	0.702498	0.153809	4.56735	4.93936e-06	0.000406133
SYNE1	369.048	0.701013	0.24009	2.9198	0.00350261	0.0447105
ZNF518B	155.393	0.698254	0.222799	3.13401	0.00172435	0.0295414
PTPN14	356.424	0.694934	0.191845	3.62238	0.000291909	0.00913709
PIK3CA	216.672	0.69419	0.230106	3.01682	0.00255437	0.0369269
LPP	1278.49	0.691295	0.144874	4.77169	1.82691e-06	0.000175034
GRPEL2	210.034	0.690495	0.219791	3.1416	0.00168029	0.0291092
OGFRL1	745.809	0.689806	0.158013	4.36551	1.26829e-05	0.000867953
BORCS7	249.529	0.688742	0.198415	3.47122	0.000518102	0.0130033
HELZ	324.501	0.686471	0.217241	3.15995	0.00157796	0.0281326
GJC1	378.75	0.685057	0.226026	3.03087	0.00243848	0.0359476
HEATR5B	366.349	0.681342	0.187322	3.63728	0.000275536	0.00877415
AGTPBP1	363.142	0.680099	0.198457	3.42693	0.000610451	0.0145231
UBE2H	1567.01	0.677943	0.132781	5.10574	3.29504e-07	4.14011e-05
RASAL2	308.338	0.674709	0.23179	2.91087	0.00360427	0.0454444
TANC2	840.613	0.673726	0.157568	4.27577	1.90479e-05	0.00113221
CEP120	400.298	0.673623	0.193614	3.47921	0.000502901	0.0127672
HPS5	488.894	0.673434	0.182142	3.6973	0.000217903	0.00736458
ZFHX3	751.9	0.672812	0.172359	3.90355	9.47928e-05	0.00385398
LMCD1	424.306	0.670433	0.170231	3.93838	8.20342e-05	0.00346304
IDI1	641.225	0.668113	0.228445	2.92462	0.0034488	0.0442877
XPNPEP3	255.973	0.667459	0.18906	3.53041	0.000414915	0.0112599
SNX30	148.055	0.666716	0.230419	2.89349	0.00380989	0.046902
DDX3Y	685.146	0.66666	0.193989	3.4366	0.000589073	0.0142022
SPAG9	2219.88	0.663447	0.150107	4.41983	9.87764e-06	0.000720741
UHMK1	1688.09	0.663272	0.13412	4.94536	7.60023e-07	8.81466e-05
FBXO30	499.441	0.663173	0.18915	3.50607	0.000454775	0.0119587
MSH3	326.516	0.662136	0.221402	2.99065	0.00278384	0.0385944
TTC5	184.478	0.661924	0.21935	3.01766	0.00254734	0.0369269
TNKS	574.006	0.660809	0.203813	3.24223	0.00118598	0.0232512
ATP6V0A2	414.878	0.657523	0.19166	3.43067	0.000602094	0.0144386
B4GALT6	268.584	0.657393	0.212148	3.09875	0.0019434	0.031479
HLTF	1796.92	0.656946	0.157155	4.18024	2.91202e-05	0.00159707
CTSL	4166.36	0.654964	0.134175	4.8814	1.05336e-06	0.000110532
KIF16B	420.595	0.651637	0.187013	3.48444	0.000493166	0.0126072
ZFAND2A	312.988	0.648858	0.218005	2.97635	0.00291705	0.0395813
CHD9	654.42	0.647968	0.210738	3.07476	0.00210675	0.0329762
THSD4	1257.45	0.647954	0.140327	4.61746	3.88474e-06	0.000337024
SVIL	561.314	0.647747	0.182163	3.55587	0.000376723	0.0105617
PARP14	502.877	0.643589	0.194911	3.30196	0.00096013	0.0200354
PBRM1	484.323	0.643281	0.185689	3.46429	0.000531624	0.0131628
RRP15	488.412	0.64127	0.196716	3.25987	0.00111464	0.0223292
STAMBPL1	296.792	0.641176	0.172116	3.72526	0.000195112	0.00671796
HIPK2	1812.43	0.641034	0.141056	4.54453	5.50567e-06	0.000442785
ZC3HAV1L	288.724	0.639546	0.187128	3.41769	0.000631541	0.0148365
CENPH	418.205	0.639318	0.208518	3.066	0.00216942	0.0335663
ZBTB11	345.27	0.639064	0.208513	3.06487	0.00217763	0.0336038
CHUK	711.536	0.637925	0.193	3.30532	0.000948692	0.019872
NBPF1	302.541	0.637591	0.194958	3.2704	0.00107394	0.0217512
TBC1D9	361.447	0.634362	0.184858	3.43162	0.000599996	0.014434
ZXDB	267.179	0.633909	0.193178	3.28148	0.00103264	0.0211928
SCOC	761.044	0.631544	0.172851	3.65369	0.000258493	0.0083767
TIPARP	291.509	0.630708	0.192759	3.27199	0.00106792	0.0216691
NEK4	327.625	0.628789	0.215958	2.91162	0.00359562	0.0454444
ATXN3	206.6	0.628662	0.21853	2.87678	0.00401757	0.0483777
DMXL1	469.623	0.626521	0.176031	3.55915	0.000372055	0.0104842
TUT7	435.617	0.625025	0.191418	3.26523	0.00109374	0.0219905
PDCL	289.911	0.624311	0.195068	3.20049	0.00137196	0.0253208
ELK4	518.846	0.619529	0.176313	3.51381	0.000441726	0.0116758
TAOK3	341.595	0.617491	0.213727	2.88916	0.00386267	0.047121
GOLGA3	854.636	0.616464	0.170804	3.60918	0.000307163	0.00937519
SNRNP48	259.97	0.614416	0.213858	2.873	0.0040659	0.0487466
PIKFYVE	676.379	0.607509	0.193006	3.14761	0.0016461	0.0288129
CD55	638.571	0.607395	0.155892	3.89626	9.76913e-05	0.00391405
ATL3	1282.69	0.606921	0.128229	4.73308	2.21135e-06	0.00020648
PRKCE	250.555	0.603162	0.206281	2.92398	0.00345591	0.0443273
DOCK4	533.662	0.601717	0.156913	3.83471	0.000125711	0.00475973
BRCA1	1189.89	0.601081	0.157173	3.82432	0.000131134	0.00493119
DUSP5	920.216	0.598903	0.147736	4.05388	5.0374e-05	0.00237188
GALNT13	401.229	0.597937	0.165815	3.60606	0.000310883	0.00938439
RBBP9	523.425	0.594568	0.167948	3.54019	0.000399839	0.0110041
STEAP2	331.52	0.593192	0.19675	3.01496	0.00257016	0.0370171
ERBIN	1046.11	0.592087	0.148136	3.99691	6.41748e-05	0.00282831
DDIAS	431.126	0.591183	0.165691	3.568	0.000359719	0.0102678
MLLT11	1088.93	0.590852	0.155891	3.79017	0.000150546	0.00549245
KLHL20	241.064	0.590721	0.197883	2.98519	0.00283399	0.0388853
TFPI	2382.76	0.590565	0.135125	4.37051	1.23956e-05	0.000864023
RIF1	1235.32	0.589961	0.157482	3.74621	0.000179528	0.00629949
SIPA1L2	406.519	0.589647	0.18923	3.11603	0.00183301	0.0304158
CENPK	652.123	0.589511	0.186923	3.15376	0.00161182	0.0284157
CCNT1	672.345	0.58907	0.147025	4.00661	6.15975e-05	0.0027477
ADNP2	489.344	0.588668	0.16521	3.56315	0.000366425	0.0104053
SLC38A1	3682.16	0.588294	0.129924	4.528	5.95437e-06	0.000468609
NRCAM	2748.28	0.587687	0.135759	4.32889	1.4986e-05	0.00097127
VRK1	420.636	0.587582	0.180337	3.25825	0.00112101	0.0224162
HBS1L	598.436	0.586684	0.181601	3.23063	0.00123519	0.0236784
GTF2A1	499.33	0.585649	0.204246	2.86738	0.00413892	0.0494069
KDM5A	826.422	0.585523	0.142052	4.1219	3.75758e-05	0.00189913
MICU2	395.914	0.58443	0.195564	2.98843	0.00280414	0.0385963
UTP23	284.418	0.583548	0.196432	2.97073	0.0029709	0.0399675
TNRC6B	274.218	0.582754	0.179405	3.24827	0.0011611	0.0228856
ELL2	624.582	0.582556	0.182049	3.2	0.00137428	0.0253208
SETX	928.78	0.581201	0.167659	3.46657	0.000527149	0.0131263
GFPT2	539.055	0.580596	0.19528	2.97315	0.00294765	0.0398451
SLF2	506.518	0.580435	0.193494	2.99976	0.00270192	0.0380586
OSBPL8	728.079	0.580038	0.181216	3.20081	0.00137043	0.0253208
SSX2IP	538.355	0.578575	0.187019	3.09366	0.00197704	0.0317075
GPCPD1	870.426	0.578021	0.182585	3.16577	0.00154673	0.0276205
SELENOI	1809.55	0.577831	0.143952	4.01405	5.96855e-05	0.00268414
GCLM	3604.74	0.57783	0.116495	4.96012	7.04504e-07	8.34648e-05
GFPT1	1585.25	0.577793	0.136662	4.2279	2.3588e-05	0.00133965
INPP5F	282.695	0.575778	0.186508	3.08715	0.00202085	0.0322224
SPRYD7	316.067	0.575387	0.1832	3.14076	0.00168511	0.0291139
HAUS6	848.159	0.574758	0.160087	3.59027	0.000330333	0.00977983
NUP58	781.7	0.573183	0.17432	3.28812	0.0010086	0.0209254
CMTR2	349.971	0.572882	0.185126	3.09456	0.00197106	0.0317039
CCP110	377.166	0.572853	0.191724	2.9879	0.00280905	0.0385963
RB1CC1	806.285	0.572038	0.164395	3.47965	0.000502064	0.0127672
CAPN7	548.887	0.571082	0.173739	3.28701	0.00101256	0.0209313
SLC7A11	4602.05	0.570497	0.139564	4.0877	4.35664e-05	0.0021146
FYB1	517.695	0.568971	0.18282	3.11219	0.00185706	0.0306303
FNIP1	347.792	0.565402	0.17777	3.18052	0.00147011	0.0263377
FOXK1	647.34	0.565081	0.15288	3.69624	0.000218814	0.00737277
DSTYK	347.886	0.563075	0.183987	3.06041	0.00221037	0.0338457
UBASH3B	1302.5	0.562181	0.132128	4.25481	2.09226e-05	0.00121336
MSANTD3	389.447	0.5613	0.188518	2.97743	0.00290678	0.0394967
STK39	555.199	0.560927	0.174393	3.21645	0.00129786	0.0246124
GOLM2	1113.99	0.560894	0.161539	3.47218	0.000516243	0.0130033
KIF1B	830.256	0.560481	0.150003	3.73646	0.000186626	0.00652184
MACF1	1438.74	0.556649	0.148148	3.75738	0.000171699	0.00612228
ERI1	597.28	0.556625	0.17217	3.23299	0.001225	0.0236726
RAI14	1134.43	0.55531	0.132861	4.17963	2.91977e-05	0.00159707
TOR1AIP2	669.017	0.552609	0.138255	3.99704	6.41407e-05	0.00282831
MTMR9	346.409	0.551185	0.171742	3.20938	0.00133021	0.0249533
TCF20	503.873	0.550871	0.170569	3.22961	0.00123961	0.0236784
LNPK	396.895	0.550776	0.181796	3.02964	0.00244848	0.0359519
LRRC40	376.616	0.549407	0.186148	2.95145	0.00316288	0.0416849
CAMSAP2	1022.89	0.549297	0.147403	3.72649	0.000194164	0.00670627
KIF3A	337.58	0.54831	0.182616	3.00253	0.00267743	0.0379176
ATP6V1A	702.213	0.546702	0.157807	3.46436	0.000531492	0.0131628
TAX1BP1	1989.5	0.546648	0.179609	3.04355	0.00233804	0.0350483
EDEM1	736.21	0.54364	0.160597	3.38511	0.000711504	0.016197
SBDS	776.787	0.542009	0.179839	3.01386	0.0025795	0.0370546
ITGA2	410.304	0.540562	0.173085	3.12311	0.00178952	0.029945
PPFIBP1	455.618	0.540149	0.158887	3.39959	0.000674871	0.0154911
FAM20B	1075.96	0.539857	0.138644	3.89384	9.86715e-05	0.00392478
ETV5	533.602	0.539449	0.164565	3.27804	0.00104532	0.0213501
LCLAT1	569.196	0.539433	0.173047	3.11727	0.00182537	0.0304158
SLC20A1	1744.85	0.538877	0.120887	4.45769	8.2849e-06	0.000614482
AZIN1	1862.05	0.538344	0.147543	3.64871	0.000263556	0.00846608
RGPD5	579.156	0.537579	0.153698	3.49764	0.000469396	0.0121706
GNL3	1369.38	0.537404	0.175135	3.06851	0.00215128	0.0333372
MYO9A	641.434	0.535743	0.170453	3.14306	0.00167191	0.0291013
SNTB2	469.826	0.53358	0.175213	3.04532	0.00232432	0.0350483
MTR	579.023	0.532356	0.16426	3.24094	0.00119138	0.0233155
TSNAX	681.661	0.531792	0.172439	3.08394	0.00204279	0.0323384
IFRD1	645.919	0.531021	0.160627	3.30591	0.000946672	0.0198675
EAF1	541.296	0.530396	0.183062	2.89736	0.00376322	0.0466775
KTN1	3260.64	0.529148	0.179671	2.94509	0.00322857	0.0420975
RBMS1	972.254	0.529148	0.15	3.52766	0.000419254	0.0112942
MAP3K2	782.635	0.526986	0.163067	3.23172	0.00123048	0.0236726
AEBP2	449.318	0.525021	0.182678	2.87402	0.00405281	0.0486472
TRIM33	429.727	0.523559	0.170945	3.06273	0.00219327	0.0337599
ZMYM2	493.644	0.523514	0.17708	2.95637	0.00311279	0.0412921
ANTXR1	2886.1	0.522754	0.113597	4.60183	4.18796e-06	0.000354946
NMD3	803.441	0.522298	0.152874	3.41652	0.000634271	0.0148689
RAD1	531.673	0.518936	0.145057	3.57747	0.000346934	0.0100104
ESCO2	554.424	0.517302	0.174875	2.95812	0.0030952	0.0411375
MTHFD2	1849.79	0.517138	0.132762	3.89523	9.81049e-05	0.00391637
GNL3L	695.842	0.516147	0.140203	3.68142	0.000231935	0.0077438
BIRC6	1743.93	0.515141	0.153833	3.34871	0.000811891	0.0177137
PTAR1	892.878	0.514685	0.178768	2.87907	0.00398847	0.0482277
NUDT19	669.886	0.512243	0.163412	3.13468	0.00172042	0.0295258
TRIM37	791.045	0.511796	0.142308	3.59639	0.000322658	0.00963427
EDEM3	664.171	0.510891	0.164353	3.1085	0.00188042	0.030694
LARP4	1199.18	0.510538	0.148401	3.44026	0.000581155	0.014042
TMED7	1153.37	0.509128	0.129497	3.93158	8.43909e-05	0.00353543
GNAI1	1107.42	0.508619	0.158495	3.20906	0.00133169	0.0249533
KLHL7	376.968	0.508496	0.169732	2.99588	0.00273658	0.0382925
HAPSTR1	808.56	0.508358	0.140894	3.60808	0.000308471	0.00938439
CYP51A1	891.44	0.507934	0.141498	3.58968	0.000331084	0.00977983
TBC1D15	502.334	0.507921	0.168452	3.01523	0.00256783	0.0370171
SUCO	515.405	0.507287	0.156072	3.25034	0.00115269	0.0228013
SKIC3	1373.54	0.501932	0.152673	3.28762	0.00101037	0.0209254
BLOC1S6	510.668	0.501073	0.157479	3.18183	0.00146348	0.0263045
ASNS	540.311	0.499935	0.170264	2.93623	0.00332229	0.0431154
GLCE	857.577	0.499328	0.144879	3.44652	0.000567855	0.0138115
CREB3L2	900.514	0.497404	0.140545	3.5391	0.000401493	0.0110041
SHANK2	718.984	0.496744	0.161023	3.08492	0.00203606	0.0322854
TMEM245	1247.58	0.495996	0.143641	3.45303	0.000554333	0.0135913
PAQR5	1489.82	0.494222	0.128382	3.84963	0.000118298	0.0045415
DST	2188.39	0.494185	0.16256	3.04002	0.00236559	0.0352734
ITPRID2	1052.2	0.493975	0.144928	3.40842	0.000653396	0.0152524
TMEM209	401.568	0.493912	0.170799	2.89177	0.00383081	0.0470021
PREPL	876.52	0.490655	0.15743	3.11666	0.00182915	0.0304158
BLM	452.214	0.489746	0.170899	2.86571	0.00416075	0.0494556
MYO5A	1299.58	0.488909	0.163597	2.9885	0.00280349	0.0385963
TMEM33	765.082	0.488114	0.147538	3.3084	0.000938306	0.0197672
UBR3	768.936	0.487784	0.140348	3.47552	0.000509863	0.0128921
SBNO1	1344.02	0.487273	0.135238	3.60309	0.000314456	0.00946633
SMURF1	620.535	0.484992	0.158504	3.05981	0.00221481	0.0338457
ZFP91	1202.43	0.484005	0.132368	3.6565	0.00025568	0.00833457
AHNAK2	3999.11	0.483971	0.14819	3.26587	0.00109129	0.0219905
VMA21	918.021	0.483845	0.14745	3.28141	0.0010329	0.0211928
TSPYL1	590.715	0.481103	0.15655	3.07316	0.00211807	0.0330083
PCNX1	682.552	0.479804	0.143133	3.35217	0.000801815	0.0175984
NR1D2	447.014	0.478961	0.152449	3.14178	0.00167922	0.0291092
OPA1	1285.81	0.476756	0.156627	3.0439	0.00233534	0.0350483
DCTN4	526.122	0.475913	0.158667	2.99945	0.00270465	0.0380586
BPTF	1195.59	0.47263	0.157615	2.99863	0.00271197	0.0381128
PPP1R15B	923.203	0.471744	0.132326	3.56502	0.000363824	0.0103582
WWC2	540.005	0.470818	0.164417	2.86356	0.00418912	0.0496298
MED13	1225.02	0.467655	0.135471	3.45205	0.000556335	0.0135913
CLCC1	450.918	0.463672	0.155121	2.98909	0.00279809	0.0385963
KAT6A	752.322	0.463625	0.147217	3.14926	0.00163684	0.0287634
SRGN	1100.61	0.461763	0.154381	2.99105	0.00278018	0.0385944
AFF4	1439.42	0.461451	0.156425	2.94999	0.00317781	0.0417259
GOSR1	790.564	0.461334	0.134664	3.42583	0.000612929	0.0145231
MDM2	813.926	0.459442	0.130757	3.51371	0.000441896	0.0116758
TES	690.81	0.459078	0.155292	2.95622	0.00311433	0.0412921
SPCS3	904.492	0.458791	0.14795	3.10099	0.00192872	0.031308
XPOT	1783.15	0.458116	0.145278	3.15338	0.00161394	0.0284157
PAWR	1097.39	0.457417	0.125959	3.63148	0.000281805	0.00889664
TLK1	845.168	0.456101	0.147383	3.09468	0.00197028	0.0317039
ARPP19	3045.04	0.455557	0.112695	4.04239	5.29093e-05	0.00245973
MGAT5	1139.89	0.455488	0.149261	3.05162	0.00227608	0.0345603
PLAA	813.986	0.451253	0.155445	2.90297	0.00369638	0.0463438
CXCL5	8759.74	0.450226	0.104145	4.32306	1.53878e-05	0.000985714
TFRC	4380.89	0.449158	0.127212	3.53078	0.000414329	0.0112599
PHIP	656.548	0.447709	0.14867	3.01144	0.00260015	0.0371576
DCAF13	1130.52	0.44528	0.13859	3.21293	0.00131391	0.0247686
EFR3A	1463.71	0.444799	0.134596	3.30469	0.000950798	0.0198784
SBF2	597.452	0.443822	0.143977	3.08259	0.00205211	0.0324392
UBR7	805.814	0.442048	0.138369	3.19472	0.00139968	0.0255798
PSAT1	1781.73	0.439001	0.137406	3.19491	0.00139874	0.0255798
EPRS1	1985.48	0.438037	0.129223	3.38979	0.000699464	0.015989
AHR	1204.78	0.43769	0.142489	3.07175	0.00212808	0.0331176
LIMS1	904.482	0.437095	0.137198	3.18586	0.00144324	0.0260222
BAZ1A	937.446	0.436924	0.150973	2.89406	0.00380301	0.0468698
MOB1A	1631.56	0.436567	0.151055	2.89012	0.00385101	0.047121
METTL16	930.363	0.435355	0.127136	3.42432	0.000616342	0.0145727
ERLIN1	1366.66	0.432803	0.119918	3.60917	0.000307174	0.00937519
NAA15	1235.69	0.430932	0.141809	3.03881	0.00237511	0.0353157
TAOK1	2013	0.430894	0.141515	3.04487	0.00232782	0.0350483
HSPH1	2059.81	0.430889	0.144019	2.99188	0.00277263	0.0385944
UBXN4	1807.77	0.429998	0.139851	3.07468	0.00210726	0.0329762
CLASP2	750.565	0.428844	0.146542	2.92642	0.00342886	0.0441117
ASAP2	834.78	0.426901	0.127109	3.35855	0.000783535	0.0173702
VKORC1L1	1160.39	0.426447	0.128282	3.32429	0.000886455	0.0190019
GNE	810.115	0.426231	0.141517	3.01187	0.00259641	0.0371576
BAZ1B	2105.18	0.424468	0.124624	3.40598	0.000659259	0.015337
FANCI	2179.58	0.424294	0.123951	3.42307	0.000619177	0.0145771
GLRX	2314.38	0.422632	0.133938	3.15542	0.00160265	0.0284157
CDC42BPA	1244.25	0.42261	0.125511	3.36712	0.000759579	0.0170395
DYNC1H1	5792.69	0.421315	0.131657	3.20009	0.00137385	0.0253208
SLC25A24	795.276	0.418191	0.14278	2.92892	0.0034014	0.0439351
TNPO1	4456.63	0.418132	0.115615	3.61658	0.000298524	0.00928295
ITGAV	3145.96	0.417552	0.144538	2.88888	0.00386617	0.047121
CALU	3151.8	0.416768	0.12445	3.34889	0.000811372	0.0177137
CBX5	2046.02	0.416359	0.113331	3.67383	0.000238942	0.00790589
GMFB	1247.81	0.416244	0.141106	2.94986	0.00317916	0.0417259
DESI2	949.198	0.414993	0.131514	3.15549	0.00160229	0.0284157
PLEKHB2	1997	0.414302	0.122066	3.39408	0.000688586	0.0157731
TNKS2	1161.13	0.406424	0.135038	3.00969	0.00261514	0.0373233
ATAD1	852.107	0.404732	0.141234	2.86569	0.00416095	0.0494556
SLC39A9	1558.19	0.404233	0.121468	3.32791	0.000875007	0.018793
ATF4	3123.18	0.395909	0.11068	3.57706	0.000347487	0.0100104
GPR107	1519.07	0.390315	0.127532	3.06053	0.00220947	0.0338457
MAP3K20	2537.64	0.384417	0.110825	3.46868	0.000523013	0.0130967
RNF145	2164.95	0.382826	0.126644	3.02286	0.002504	0.0365418
DDX17	2837.77	0.381266	0.105415	3.6168	0.000298263	0.00928295
DDX6	971.784	0.380943	0.129335	2.9454	0.00322534	0.0420975
SEMA3C	2444.39	0.380353	0.123611	3.07701	0.00209086	0.0328164
SLC6A6	3179.44	0.37589	0.129873	2.89428	0.00380027	0.0468698
SETD7	2125.34	0.374539	0.125223	2.99099	0.00278073	0.0385944
SP1	1057.67	0.372053	0.120606	3.08485	0.00203652	0.0322854
CNBP	3442.2	0.366273	0.121424	3.01649	0.0025572	0.0369269
SERINC3	1332.7	0.365125	0.122633	2.97738	0.00290723	0.0394967
ANKRD11	1438.87	0.361432	0.119097	3.03477	0.00240723	0.035649
SEC23B	1405.92	0.353061	0.119456	2.95559	0.00312075	0.0413274
MTDH	2377.01	0.343319	0.111281	3.08517	0.00203438	0.0322854
MCFD2	3123.72	0.32879	0.102383	3.21136	0.0013211	0.0248393
TGOLN2	4244.53	0.320124	0.103605	3.08986	0.00200252	0.0320694
TGFBI	5688.45	-0.31913	0.110133	-2.89768	0.0037593	0.0466775
B4GALT1	5130.81	-0.335803	0.112714	-2.97924	0.00288966	0.0394038
STOML2	2096.62	-0.340235	0.118938	-2.8606	0.00422835	0.0499335
U2AF2	3178.8	-0.343718	0.113066	-3.03999	0.00236586	0.0352734
HEXIM1	2477.44	-0.344624	0.117495	-2.93309	0.00335604	0.0435022
ALDH2	1506.72	-0.362788	0.12037	-3.01395	0.00257866	0.0370546
FUS	3466.11	-0.362995	0.118408	-3.06563	0.00217215	0.0335663
STK24	983.129	-0.365609	0.127001	-2.87879	0.00399198	0.0482277
PTBP1	4877.71	-0.367869	0.115363	-3.18879	0.00142871	0.0259458
UBAP2L	1549.56	-0.371135	0.122897	-3.01989	0.00252863	0.0368037
NUMA1	1328.43	-0.371606	0.125895	-2.95172	0.00316007	0.0416849
HNRNPL	3692.58	-0.373491	0.124458	-3.00095	0.00269141	0.0380127
LSM4	1305.49	-0.378178	0.122056	-3.09841	0.00194565	0.031479
MCM2	1191.57	-0.386695	0.133509	-2.8964	0.0037747	0.0466775
TAGLN2	8097.88	-0.389279	0.122371	-3.18115	0.0014669	0.026323
RRM2	3860.69	-0.390822	0.105659	-3.69889	0.000216542	0.00734111
CKAP5	2264.52	-0.3918	0.134772	-2.90714	0.00364753	0.0458773
TPI1	9732.08	-0.391804	0.0955547	-4.10032	4.12586e-05	0.00203111
MRPL28	889.71	-0.392533	0.135414	-2.89876	0.00374645	0.0466422
RAB15	818.429	-0.392706	0.129399	-3.03485	0.00240659	0.035649
CYC1	3443.63	-0.394657	0.118865	-3.32021	0.000899504	0.0192069
IDH3B	1202.16	-0.3993	0.138621	-2.88052	0.00397019	0.0481227
RPS15	3931.18	-0.399477	0.137053	-2.91476	0.00355964	0.0452285
DARS2	1162.71	-0.405973	0.130475	-3.11149	0.00186144	0.030653
ANXA1	19470.1	-0.410628	0.131102	-3.13213	0.00173546	0.0295414
CLPTM1	2800.29	-0.412152	0.135085	-3.05105	0.00228039	0.0345603
KRT7	23179.3	-0.41475	0.14173	-2.92633	0.00342982	0.0441117
CTSA	1023.99	-0.414777	0.14464	-2.86765	0.00413528	0.0494069
B4GALT4	1396.78	-0.414782	0.12996	-3.19161	0.00141484	0.0257664
XBP1	1194.51	-0.416055	0.123166	-3.37799	0.000730166	0.0164856
KIF22	1295.46	-0.416467	0.130063	-3.20205	0.00136455	0.0253208
MINK1	1418.02	-0.42177	0.145058	-2.9076	0.00364212	0.0458615
PSMD8	4610.81	-0.423628	0.134292	-3.15454	0.00160753	0.0284157
SLC22A3	1198.03	-0.425502	0.133276	-3.19265	0.00140974	0.0257161
SLC23A2	1992.87	-0.428409	0.140535	-3.04841	0.00230054	0.0348178
TADA3	742.582	-0.430552	0.14612	-2.94657	0.00321321	0.0420376
TTC7A	1379.03	-0.430845	0.134613	-3.20062	0.00137133	0.0253208
ARRB2	1650.61	-0.431616	0.139375	-3.0968	0.00195623	0.0315574
CDC25B	6144.36	-0.4351	0.13112	-3.31834	0.000905544	0.0192923
INTS1	1991.15	-0.435367	0.146317	-2.97551	0.00292501	0.0396405
TLE5	2886.15	-0.436643	0.139874	-3.12169	0.00179816	0.0300185
UQCR11	891.72	-0.436771	0.15179	-2.87746	0.00400889	0.048326
ITPK1	905.987	-0.437937	0.140991	-3.10615	0.00189543	0.0308933
MPC2	1237.04	-0.438422	0.150228	-2.91837	0.00351868	0.0448195
MGST3	1727.61	-0.438978	0.147757	-2.97094	0.00296889	0.0399675
PLXNB2	2467.48	-0.441054	0.136117	-3.24026	0.0011942	0.0233292
MCM7	3335.63	-0.443939	0.110941	-4.00159	6.29195e-05	0.00279535
LMNB2	1487.11	-0.44399	0.118367	-3.75097	0.000176154	0.00623181
ALDOA	24559.8	-0.446525	0.134736	-3.31408	0.000919444	0.0194816
PSMB6	1945.99	-0.447575	0.143924	-3.1098	0.00187215	0.030694
FGFR1	911.51	-0.447894	0.142278	-3.14801	0.00164385	0.0288129
ULK3	679.908	-0.448094	0.155164	-2.88788	0.00387852	0.0472194
FOXM1	1497.85	-0.44913	0.151529	-2.96398	0.00303692	0.0406078
TYMS	572.657	-0.450767	0.141387	-3.18818	0.00143172	0.0259458
AGRN	4880.12	-0.451437	0.154508	-2.92176	0.00348056	0.0445181
GSTP1	8196.85	-0.451968	0.144316	-3.13179	0.00173742	0.0295414
H1-0	1206.91	-0.453517	0.145169	-3.12406	0.00178374	0.029945
GPS2	1166.98	-0.454371	0.15442	-2.94244	0.00325641	0.0423103
BSG	6497.78	-0.456767	0.137528	-3.32125	0.000896141	0.0191722
GTF2IP4	704.419	-0.459006	0.144002	-3.18751	0.00143506	0.025963
CFL1	9336.96	-0.460304	0.117747	-3.90928	9.25714e-05	0.00382004
PTGES2	894.924	-0.46054	0.160649	-2.86675	0.00414713	0.0494513
DAPK1	812.461	-0.461171	0.137709	-3.34887	0.000811404	0.0177137
AKR1C2	31001.1	-0.463291	0.103386	-4.48119	7.42263e-06	0.000560155
MRPL38	1137.45	-0.467107	0.156006	-2.99416	0.00275198	0.0383814
PAK4	2015.88	-0.468421	0.160333	-2.92155	0.0034829	0.0445181
NIPSNAP1	991.414	-0.46983	0.148051	-3.17343	0.00150647	0.0269453
PRELID1	846.422	-0.47149	0.161311	-2.92286	0.00346835	0.0444353
TOMM22	688.848	-0.472104	0.152852	-3.08864	0.00201073	0.0321541
AKR1C1	33399.1	-0.473417	0.117284	-4.03651	5.42525e-05	0.00251157
BAX	1053.41	-0.476733	0.145477	-3.27704	0.00104902	0.0213643
PIN1	580.63	-0.477603	0.155354	-3.07429	0.00211002	0.0329762
MRPL23	741.174	-0.478553	0.163381	-2.92905	0.00339996	0.0439351
TRIP10	672.727	-0.479807	0.150121	-3.19613	0.00139282	0.0255798
UBA52	3645.75	-0.480027	0.160515	-2.99055	0.00278477	0.0385944
POR	1863.44	-0.48112	0.161019	-2.98798	0.00280828	0.0385963
COPS6	1594.17	-0.482183	0.138167	-3.48987	0.000483263	0.0124116
RCC1	866.024	-0.483633	0.139161	-3.47536	0.000510163	0.0128921
DHCR7	1005.98	-0.485409	0.16374	-2.96451	0.00303162	0.0405862
DBN1	1014.13	-0.48618	0.149754	-3.24653	0.00116819	0.0229842
FANCG	632.217	-0.487511	0.158362	-3.07846	0.00208072	0.0327387
GLRX5	812.297	-0.487803	0.136359	-3.57735	0.000347093	0.0100104
FASN	6127.4	-0.488139	0.170208	-2.8679	0.00413206	0.0494069
SRSF9	734.174	-0.48859	0.168343	-2.90235	0.00370369	0.0463719
FBL	3868.01	-0.48891	0.168546	-2.90075	0.00372269	0.046455
ALDH3A1	37660	-0.490064	0.155706	-3.14736	0.0016475	0.0288129
DDR1	1157.02	-0.490406	0.156015	-3.14333	0.00167037	0.0291013
COMMD7	610.276	-0.493014	0.171408	-2.87626	0.00402413	0.0484038
EPHX1	4715.68	-0.495023	0.136287	-3.63222	0.000280995	0.00889656
GNB2	2052.84	-0.495499	0.164252	-3.0167	0.00255543	0.0369269
GET3	584.319	-0.496886	0.159656	-3.11222	0.00185686	0.0306303
SNRPB	5792.61	-0.497265	0.153737	-3.23452	0.00121848	0.0235944
CD151	4384.22	-0.497836	0.16662	-2.98786	0.00280943	0.0385963
DPAGT1	463.763	-0.499518	0.172181	-2.90113	0.00371825	0.046455
ERBB2	978.839	-0.499805	0.149989	-3.33228	0.000861368	0.0185725
OTUD5	895.724	-0.50213	0.15895	-3.15904	0.00158291	0.0281753
PPP1R37	470.156	-0.503678	0.171826	-2.93133	0.00337516	0.0436985
GRAMD1A	3124.86	-0.504315	0.142267	-3.54485	0.000392839	0.0109025
SNRNP70	2432.35	-0.504503	0.127839	-3.9464	7.93354e-05	0.00338805
C12orf75	1507.99	-0.505519	0.165106	-3.06179	0.00220015	0.0338093
CPLX2	16693.1	-0.505801	0.111063	-4.55419	5.25885e-06	0.000426044
SORBS3	1354.1	-0.506098	0.166526	-3.03916	0.0023724	0.0353157
NSMF	498.467	-0.507704	0.171612	-2.95844	0.00309205	0.0411375
CUEDC1	1034.94	-0.510398	0.147947	-3.44987	0.000560855	0.0136715
CP	983.808	-0.510675	0.131356	-3.88771	0.000101195	0.00399629
PIH1D1	627.453	-0.510778	0.170225	-3.0006	0.00269449	0.0380127
SCARB1	1868.6	-0.512892	0.145596	-3.52272	0.00042715	0.0114155
CDK1	1639.19	-0.513265	0.157796	-3.25272	0.00114306	0.0226529
CYTB	25287	-0.513402	0.176991	-2.90073	0.00372298	0.046455
ZFP36L2	1437.74	-0.513672	0.157887	-3.25342	0.00114025	0.0226529
SNRPA	1549.23	-0.514294	0.152395	-3.37475	0.000738841	0.0166473
SIGMAR1	1654.11	-0.514309	0.130459	-3.94229	8.07071e-05	0.00342012
RRAS	765.43	-0.515231	0.177488	-2.9029	0.00369724	0.0463438
SP2	349.821	-0.515491	0.178423	-2.88915	0.00386281	0.047121
DNM1	2283.16	-0.516188	0.143323	-3.60156	0.000316314	0.00949631
UBE2T	733.288	-0.516592	0.14322	-3.60699	0.000309771	0.00938439
COQ9	820.856	-0.517845	0.172293	-3.0056	0.00265058	0.0376826
AP1B1	902.518	-0.521206	0.174864	-2.98063	0.00287652	0.0393709
G6PD	26617.2	-0.521217	0.145679	-3.57785	0.000346439	0.0100104
POLR2E	1845.76	-0.52533	0.155314	-3.38237	0.00071863	0.0162919
CKAP2	694.142	-0.526105	0.170844	-3.07944	0.00207389	0.0326897
CCDC85C	634.616	-0.526753	0.177191	-2.9728	0.00295095	0.0398451
IDH3G	614.427	-0.527284	0.163248	-3.22996	0.00123807	0.0236784
NAXE	1363.97	-0.52838	0.154185	-3.42692	0.000610472	0.0145231
S100A11	3965.37	-0.528554	0.151623	-3.48597	0.000490351	0.0125644
TFAP2A	456.934	-0.528719	0.165981	-3.18542	0.00144542	0.0260222
COMMD4	1303.03	-0.529341	0.180855	-2.92688	0.00342381	0.0441117
RAB11B	932.804	-0.532491	0.174008	-3.06016	0.00221221	0.0338457
RPS6KA4	740.877	-0.532908	0.180658	-2.94981	0.00317966	0.0417259
FOXA2	582.576	-0.533086	0.167348	-3.1855	0.00144505	0.0260222
NDOR1	682.009	-0.534473	0.185254	-2.88508	0.00391318	0.0475224
CPNE7	718.2	-0.536227	0.155322	-3.45235	0.000555722	0.0135913
TK1	2117.25	-0.53675	0.181426	-2.95851	0.00309126	0.0411375
DNM2	1373.51	-0.538812	0.133601	-4.03298	5.50746e-05	0.00253896
TRNP1	1548.59	-0.539982	0.17691	-3.05229	0.002271	0.0345603
COMTD1	390.924	-0.541043	0.177942	-3.04056	0.00236139	0.0352734
ARL4C	1394.24	-0.542692	0.155128	-3.49835	0.00046815	0.0121706
PELP1	1739.32	-0.543127	0.18755	-2.89591	0.00378063	0.0466984
POLR2L	4550.5	-0.544488	0.154469	-3.5249	0.000423644	0.0113627
DENND4B	754.688	-0.545535	0.190591	-2.86233	0.00420532	0.0497149
DPP3	1009.53	-0.54555	0.170176	-3.2058	0.00134686	0.025152
PPP2R1A	3929.71	-0.546171	0.147979	-3.69087	0.00022349	0.00750735
DCTPP1	1107.41	-0.54942	0.155288	-3.53806	0.000403071	0.0110199
BAMBI	363.594	-0.550047	0.176074	-3.12394	0.00178444	0.029945
DTYMK	1271.51	-0.550088	0.154779	-3.55403	0.000379377	0.0105997
CDK5RAP3	1188.33	-0.550257	0.121508	-4.52856	5.93863e-06	0.000468609
POLD2	1698.96	-0.551782	0.140151	-3.93705	8.24905e-05	0.00346901
UCP2	958.509	-0.553084	0.16995	-3.25439	0.00113635	0.0226529
MYRF	3033.38	-0.553637	0.133905	-4.13456	3.55639e-05	0.00181409
RIPOR1	698.987	-0.554174	0.17802	-3.11299	0.00185202	0.0306303
RHNO1	522.084	-0.554623	0.156458	-3.54486	0.000392818	0.0109025
PKP3	919.741	-0.556018	0.171691	-3.23848	0.00120168	0.0234339
EDN1	888.767	-0.556058	0.14469	-3.84311	0.000121485	0.00463157
ZNF687	392.561	-0.557249	0.187839	-2.96663	0.00301083	0.0404059
NAA60	807.351	-0.55853	0.181931	-3.07001	0.0021405	0.033217
NT5DC2	1028.22	-0.559339	0.177371	-3.15351	0.00161322	0.0284157
SEMA4G	343.112	-0.560009	0.185482	-3.01921	0.00253436	0.0368239
TUBA1C	16401	-0.562323	0.173672	-3.23786	0.00120431	0.0234437
IMPDH1	1020.03	-0.563666	0.175448	-3.21272	0.00131486	0.0247686
WDR83OS	550.403	-0.564161	0.19476	-2.89671	0.00377103	0.0466775
TKT	21395.2	-0.564365	0.115148	-4.9012	9.52514e-07	0.00010289
TOMM40	2157.45	-0.565328	0.179919	-3.14213	0.00167723	0.0291092
CDCA2	685.945	-0.567194	0.17095	-3.31789	0.000907007	0.0192923
CTSZ	1236.96	-0.567811	0.137089	-4.1419	3.44444e-05	0.00178173
RNF44	759.141	-0.568914	0.196373	-2.89712	0.00376608	0.0466775
FGA	3843.19	-0.569964	0.118723	-4.80077	1.58059e-06	0.000156452
TIMM13	883.912	-0.570376	0.182646	-3.12286	0.00179105	0.029945
NDUFAF3	624.473	-0.570528	0.1904	-2.99646	0.0027313	0.0382868
PLD2	401.928	-0.570919	0.176669	-3.23157	0.00123111	0.0236726
ATG101	527.624	-0.571018	0.197597	-2.88981	0.00385478	0.047121
C1QL1	521.396	-0.57135	0.192795	-2.9635	0.00304157	0.0406206
ATP5MK	1536.38	-0.572328	0.191856	-2.98311	0.00285333	0.039102
SREBF1	4573.47	-0.573221	0.162844	-3.52006	0.000431456	0.0114549
CHTF18	432.984	-0.573499	0.183276	-3.12915	0.00175314	0.0297111
TAF1C	620.878	-0.574484	0.197309	-2.91159	0.00359589	0.0454444
AKR1B15	4695.78	-0.574902	0.160153	-3.58971	0.000331049	0.00977983
GNG5	895.752	-0.575239	0.17678	-3.25399	0.00113795	0.0226529
VAC14	657.191	-0.575471	0.176341	-3.2634	0.00110084	0.022093
VEGFB	484.752	-0.57615	0.185724	-3.10217	0.00192105	0.0312645
SUN2	682.766	-0.578169	0.172139	-3.35874	0.000782991	0.0173702
POLD4	1851.97	-0.578852	0.186673	-3.10089	0.0019294	0.031308
EMC10	2111.58	-0.57924	0.198772	-2.9141	0.00356721	0.0452285
IGFBP4	23854.3	-0.579819	0.172833	-3.3548	0.000794228	0.0174667
GBA1	567.098	-0.582496	0.153641	-3.79127	0.000149877	0.00548619
SH2B1	492.438	-0.583414	0.192451	-3.03149	0.00243348	0.0359411
SELENOO	288.274	-0.583682	0.20268	-2.87983	0.00397895	0.0481759
E2F1	923.892	-0.586802	0.188379	-3.115	0.00183946	0.0304769
PRR11	1173.68	-0.587167	0.12429	-4.72417	2.3106e-06	0.000213934
SLC37A4	329.67	-0.587419	0.193907	-3.02938	0.00245052	0.0359519
PKN3	389.62	-0.590394	0.189875	-3.10939	0.00187474	0.030694
PHLDA3	684.066	-0.590817	0.178646	-3.3072	0.000942353	0.0198146
MYORG	534.593	-0.590928	0.197635	-2.99	0.00278981	0.0385963
SHARPIN	819.088	-0.591398	0.19443	-3.0417	0.00235245	0.0352164
COX2	57749.4	-0.591456	0.166067	-3.56156	0.000368662	0.0104152
GPRIN2	966.901	-0.592129	0.166628	-3.5536	0.000380003	0.0105997
NDUFA3	532.016	-0.592483	0.195812	-3.02577	0.00247999	0.0362876
MAPK3	473.608	-0.5931	0.206744	-2.86877	0.00412078	0.0493508
TAF10	895.136	-0.593335	0.174258	-3.40491	0.00066185	0.015337
GABRE	780.878	-0.594847	0.196587	-3.02587	0.00247915	0.0362876
DBNDD1	638.502	-0.596227	0.178482	-3.34055	0.000836139	0.018135
ADRM1	1690.01	-0.598637	0.172704	-3.46625	0.000527767	0.0131263
DANCR	362.477	-0.599086	0.179567	-3.33628	0.000849065	0.0183431
NDE1	269.689	-0.599695	0.208663	-2.87399	0.0040532	0.0486472
VANGL1	430.168	-0.600636	0.170235	-3.52827	0.000418281	0.0112942
NCAPD2	2297.94	-0.602011	0.121468	-4.95611	7.19182e-07	8.42973e-05
INPPL1	1489.36	-0.60246	0.151161	-3.98556	6.7321e-05	0.00295515
EDARADD	1625.71	-0.602625	0.200701	-3.0026	0.00267683	0.0379176
METTL26	636.168	-0.602862	0.204619	-2.94627	0.00321635	0.0420376
ELF3	1745.67	-0.602915	0.123117	-4.89709	9.72644e-07	0.000103053
SRM	1648.95	-0.602987	0.209016	-2.88488	0.00391562	0.0475224
DCBLD1	452.797	-0.604015	0.177453	-3.4038	0.000664558	0.015337
PFKFB3	2553.65	-0.604078	0.131356	-4.59878	4.24975e-06	0.000357434
FADS2	7779.55	-0.604343	0.144336	-4.18705	2.82599e-05	0.00156466
TMSB4X	12819.5	-0.605249	0.148478	-4.07637	4.5745e-05	0.00219139
H2BC12	427.127	-0.606586	0.163213	-3.71653	0.000201977	0.00693266
KIF18B	652.243	-0.606677	0.182188	-3.32996	0.000868585	0.0186915
ACD	362.959	-0.607671	0.202121	-3.00648	0.00264294	0.0376226
PDE3A	807.873	-0.60855	0.204697	-2.97293	0.00294969	0.0398451
SUSD2	462.169	-0.609633	0.191217	-3.18817	0.00143175	0.0259458
KRTCAP2	834.832	-0.609768	0.195998	-3.11109	0.001864	0.030653
NXN	313.431	-0.610048	0.198187	-3.07814	0.00208294	0.0327387
TOP2A	6169.48	-0.612086	0.145478	-4.20742	2.58303e-05	0.00144526
B4GALT7	327.283	-0.612232	0.208015	-2.94321	0.00324824	0.0422909
ASL	338.924	-0.614456	0.203534	-3.01893	0.0025367	0.0368239
EPN1	2289.85	-0.615085	0.168197	-3.65694	0.000255245	0.00833457
GTPBP2	292.157	-0.615191	0.197882	-3.10888	0.00187797	0.030694
TUBB4B	7025.87	-0.617335	0.157327	-3.9239	8.71269e-05	0.00362251
MRPL11	617.993	-0.617366	0.197094	-3.13234	0.00173418	0.0295414
ARFGAP1	882.238	-0.617753	0.180877	-3.41532	0.000637076	0.014903
DEXI	376.319	-0.619782	0.210327	-2.94676	0.0032112	0.0420376
IRF3	731.183	-0.620276	0.18117	-3.42372	0.000617708	0.0145737
ATP6V0C	1816.92	-0.620351	0.185849	-3.33794	0.000844032	0.0182702
ATP5F1D	1087.93	-0.621752	0.191544	-3.246	0.00117039	0.0229863
SNAPIN	438.238	-0.622459	0.199073	-3.12679	0.00176727	0.0298111
AGR2	8208.69	-0.624494	0.14434	-4.32653	1.51476e-05	0.000976001
SLC35B2	619.994	-0.624683	0.185551	-3.36664	0.000760887	0.0170395
DEPDC1B	333.556	-0.626987	0.194008	-3.23176	0.00123031	0.0236726
TMEM141	454.951	-0.627113	0.162863	-3.85056	0.00011785	0.00454011
REX1BD	388.023	-0.627148	0.186763	-3.35799	0.000785124	0.0173705
COX1	123888	-0.627686	0.160713	-3.90563	9.3979e-05	0.0038493
KRT18	16461.1	-0.62815	0.111655	-5.62581	1.84636e-08	3.0363e-06
NUBP2	946.347	-0.628731	0.209531	-3.00067	0.0026939	0.0380127
AOPEP	1237.43	-0.629457	0.129539	-4.85921	1.17853e-06	0.000119129
PRR14	367.652	-0.630312	0.216539	-2.91085	0.00360452	0.0454444
FGG	2790.64	-0.630513	0.134446	-4.68971	2.73596e-06	0.000249131
MYO15B	1917.97	-0.630969	0.149969	-4.20733	2.58411e-05	0.00144526
KRT8	27272.1	-0.633693	0.112736	-5.62101	1.89841e-08	3.07598e-06
SPSB3	274.024	-0.633817	0.219341	-2.88964	0.00385683	0.047121
FN1	7376.6	-0.634954	0.12933	-4.90958	9.12717e-07	9.96153e-05
ATP6V0E2	623.859	-0.635063	0.208074	-3.0521	0.00227247	0.0345603
SLPI	377.087	-0.635499	0.184711	-3.44051	0.000580624	0.014042
COL18A1	2913.75	-0.643103	0.152256	-4.22381	2.40204e-05	0.00135721
GINS2	591.123	-0.643185	0.153112	-4.20076	2.66021e-05	0.00148031
ELMO1	218.375	-0.643466	0.221915	-2.89961	0.00373625	0.0465679
DECR2	343.433	-0.645256	0.213396	-3.02375	0.00249662	0.0364824
HGD	853.105	-0.645897	0.204833	-3.15328	0.00161447	0.0284157
RHOC	2381.04	-0.649601	0.147147	-4.41465	1.01173e-05	0.000733373
THOC6	328.268	-0.650634	0.197307	-3.29757	0.000975243	0.020274
EPS8L2	1616.4	-0.651518	0.155969	-4.17723	2.95086e-05	0.0016016
TICRR	433.68	-0.652135	0.169203	-3.85416	0.000116128	0.00450528
S100A10	5970.82	-0.6532	0.121626	-5.37055	7.84976e-08	1.15318e-05
MAP3K6	273.873	-0.654427	0.212477	-3.07999	0.00207006	0.0326761
MFSD10	826.784	-0.656509	0.22257	-2.94967	0.00318114	0.0417259
HILPDA	224.338	-0.656711	0.212805	-3.08598	0.00202881	0.0322854
GAS2L1	479.859	-0.65708	0.188152	-3.49228	0.000478917	0.0123288
PDK2	345.267	-0.659786	0.210294	-3.13745	0.00170424	0.0293854
NME4	2109.24	-0.661441	0.171104	-3.86573	0.000110755	0.00432731
RHOBTB1	727.899	-0.662505	0.173716	-3.81371	0.000136894	0.0050956
MRTFA	827.755	-0.662845	0.192647	-3.44072	0.000580169	0.014042
AGPAT2	744.061	-0.665766	0.203867	-3.26569	0.001092	0.0219905
LAMTOR1	897.588	-0.669952	0.183401	-3.65294	0.000259254	0.0083767
HINT2	447.305	-0.670034	0.185338	-3.6152	0.000300119	0.00928851
MOB2	246.29	-0.670603	0.209559	-3.20008	0.00137392	0.0253208
E2F8	262.747	-0.672848	0.224017	-3.00356	0.00266837	0.0378867
CYB5R3	1526.9	-0.674027	0.177636	-3.79443	0.000147985	0.005435
CYP2S1	699.746	-0.674035	0.172133	-3.91577	9.01144e-05	0.00373263
TRAF4	883.88	-0.674209	0.175586	-3.83977	0.000123149	0.00467882
MIPEP	307.742	-0.675949	0.228847	-2.95371	0.00313974	0.0414792
DCTN3	624.331	-0.676611	0.201095	-3.36464	0.000766438	0.017129
GIGYF1	604.086	-0.678556	0.190486	-3.56224	0.000367705	0.0104148
SPPL2B	417.605	-0.679163	0.233853	-2.90424	0.0036815	0.0462517
DCXR	717.73	-0.68381	0.197843	-3.45633	0.000547582	0.0134671
IGFBP2	884.712	-0.684091	0.185634	-3.68515	0.000228564	0.00765447
RNASE4	548.776	-0.687589	0.159614	-4.30781	1.64876e-05	0.00102633
HJURP	2165.54	-0.688353	0.139969	-4.91789	8.74823e-07	9.8355e-05
MARCKSL1	980.058	-0.689169	0.158835	-4.3389	1.43199e-05	0.000939148
ZNRD2	326.416	-0.689607	0.241119	-2.86003	0.00423607	0.0499712
ANAPC2	556.667	-0.693537	0.184184	-3.76546	0.000166241	0.00594689
NDUFS7	693.719	-0.694993	0.223016	-3.11634	0.00183113	0.0304158
REEP4	1220.55	-0.695159	0.157216	-4.42167	9.79402e-06	0.000719403
LMF2	929.38	-0.698447	0.199023	-3.50938	0.000449145	0.0118389
HSPB1	5007.72	-0.698577	0.195146	-3.57976	0.000343907	0.0100104
INF2	2982.15	-0.701019	0.16237	-4.31741	1.57869e-05	0.000999654
PTMS	4496.73	-0.701655	0.192018	-3.65411	0.000258078	0.0083767
CD24	6339.3	-0.704121	0.150651	-4.67387	2.95577e-06	0.00026477
SYNGR2	2475.91	-0.704433	0.202926	-3.47139	0.000517781	0.0130033
AURKA	1407.59	-0.705561	0.162832	-4.33306	1.47051e-05	0.000958704
ADISSP	1279.69	-0.70582	0.193928	-3.6396	0.000273067	0.00872072
UBE2S	2331.63	-0.707267	0.127371	-5.5528	2.81132e-08	4.42502e-06
MCM5	1434.2	-0.708131	0.136636	-5.18262	2.1879e-07	2.9558e-05
C1orf35	273.171	-0.710292	0.196575	-3.61335	0.000302272	0.00930991
PLEKHA7	211.893	-0.7126	0.215163	-3.31191	0.000926623	0.0195585
SLC25A23	422.952	-0.712798	0.168508	-4.23005	2.3364e-05	0.00133381
HMGB2	782.492	-0.716037	0.223246	-3.20738	0.00133948	0.0250568
PALM	207.867	-0.71632	0.246089	-2.91082	0.00360486	0.0454444
VTN	537.305	-0.717768	0.213863	-3.3562	0.000790211	0.0174131
OTUB1	1754.91	-0.71949	0.190177	-3.78327	0.000154781	0.00560979
ATP8	3185.8	-0.719835	0.214027	-3.36329	0.0007702	0.0171783
RASSF7	650.11	-0.721352	0.182492	-3.95278	7.72493e-05	0.0033485
CFH	701.091	-0.721918	0.186225	-3.87658	0.000105934	0.00416852
DPYSL5	159.977	-0.721977	0.237969	-3.03391	0.00241405	0.035702
HOMER3	199.504	-0.724043	0.225371	-3.21267	0.00131509	0.0247686
TTC38	213.819	-0.726501	0.241241	-3.01151	0.00259951	0.0371576
BMP1	954.882	-0.727995	0.189025	-3.85133	0.00011748	0.00454011
SLC25A1	1270.87	-0.728243	0.183944	-3.95905	7.52497e-05	0.00327708
APBB1	226.626	-0.729675	0.214344	-3.40423	0.000663519	0.015337
SPSB2	285.148	-0.731235	0.244099	-2.99564	0.00273865	0.0382925
TMEM184A	482.34	-0.734259	0.205104	-3.57994	0.000343679	0.0100104
FZR1	386.568	-0.735496	0.203662	-3.61137	0.000304589	0.00934809
DNAJC30	256.671	-0.738468	0.256606	-2.87783	0.00400426	0.048323
RAB24	259.099	-0.740334	0.187331	-3.95201	7.74975e-05	0.0033485
ERF	1807.32	-0.740391	0.16501	-4.48694	7.2254e-06	0.000549031
CIT	795.036	-0.742528	0.140019	-5.30305	1.13885e-07	1.65103e-05
EMC9	382.927	-0.7429	0.210404	-3.53083	0.000414257	0.0112599
HR	2293.14	-0.744843	0.153281	-4.85932	1.17792e-06	0.000119129
COX3	67832.7	-0.745237	0.172523	-4.31965	1.56277e-05	0.000995295
GGT1	982.511	-0.747768	0.165545	-4.517	6.27226e-06	0.000483271
DGKQ	232.178	-0.748864	0.245414	-3.05143	0.00227751	0.0345603
FTL	98062.4	-0.751592	0.173039	-4.34348	1.40244e-05	0.000930848
ADAMTS10	520.511	-0.752345	0.185267	-4.06086	4.88926e-05	0.00231201
FGB	4186.18	-0.75265	0.154481	-4.87212	1.10408e-06	0.000114762
HNF1A	283.894	-0.752796	0.206213	-3.65057	0.000261658	0.00842966
WDR90	315.053	-0.752797	0.246732	-3.05107	0.00228028	0.0345603
ESRRA	558.374	-0.754575	0.224754	-3.35734	0.000786975	0.0173765
CDC25C	187.461	-0.756685	0.236859	-3.19466	0.00139995	0.0255798
IER5L	1851.29	-0.757182	0.182519	-4.14852	3.34639e-05	0.00174742
CDH1	818.991	-0.759122	0.196259	-3.86795	0.000109754	0.00430344
PLXNB1	436	-0.76031	0.246222	-3.08791	0.00201571	0.0321871
JPT1	3410.2	-0.761723	0.130424	-5.84038	5.20832e-09	1.00676e-06
KRT81	41857.8	-0.764842	0.18474	-4.14011	3.47145e-05	0.00178731
DKK1	5101.02	-0.764973	0.206622	-3.70227	0.000213676	0.00726632
IQGAP3	856.175	-0.765675	0.165955	-4.61375	3.95464e-06	0.000340408
GSN	504.904	-0.766737	0.171321	-4.47543	7.62569e-06	0.000571563
UPK3B	240.682	-0.770852	0.230332	-3.34669	0.000817813	0.0178076
ZBED5-AS1	163.361	-0.776714	0.249818	-3.10912	0.00187643	0.030694
ALDH4A1	184.092	-0.778995	0.25704	-3.03063	0.00244044	0.0359476
AP1M2	492.322	-0.780318	0.157895	-4.942	7.73253e-07	8.87469e-05
FOXP4	679.365	-0.781598	0.221745	-3.52477	0.000423857	0.0113627
ERBB3	278.129	-0.784755	0.242995	-3.22951	0.00124001	0.0236784
FASTK	1013.8	-0.785525	0.176244	-4.45704	8.30984e-06	0.000614482
E2F5	121.409	-0.785765	0.269642	-2.9141	0.00356714	0.0452285
KCTD17	282.821	-0.785789	0.241797	-3.24979	0.00115492	0.0228044
BMP6	277.572	-0.786633	0.20961	-3.75283	0.000174848	0.00621445
SLC29A2	173.395	-0.787283	0.266447	-2.95474	0.00312931	0.0413911
GPX2	5498.78	-0.790924	0.111127	-7.1173	1.10061e-12	3.10936e-10
SRD5A1	195.522	-0.790942	0.232393	-3.40346	0.000665375	0.015337
ILVBL	438.774	-0.792148	0.192082	-4.12401	3.72332e-05	0.00189048
TCIRG1	1677.11	-0.793674	0.165365	-4.79953	1.59036e-06	0.000156452
RTN4RL2	3085.83	-0.794999	0.203531	-3.90604	9.3822e-05	0.0038493
DOK4	1110.85	-0.796668	0.155103	-5.13638	2.80076e-07	3.67366e-05
SLC23A1	242.695	-0.798104	0.273371	-2.91949	0.00350607	0.0447105
ADPRS	217.59	-0.798714	0.226837	-3.52109	0.00042977	0.0114377
SSH3	462.776	-0.799325	0.182036	-4.39102	1.12821e-05	0.000801977
ZNF692	304.674	-0.802748	0.216567	-3.70669	0.000209986	0.00716933
GRK6	524.255	-0.804134	0.165954	-4.84554	1.26269e-06	0.000126476
NHERF1	1502.99	-0.804138	0.195554	-4.11209	3.92091e-05	0.00195478
ANXA13	501.119	-0.804631	0.187126	-4.29995	1.70839e-05	0.00105375
RFXANK	214.201	-0.808153	0.28014	-2.88482	0.00391635	0.0475224
RUSC1	699.811	-0.808442	0.198756	-4.06751	4.75175e-05	0.00226644
PXMP2	220.76	-0.810298	0.259448	-3.12316	0.0017892	0.029945
ARL6IP1	4422	-0.812383	0.12013	-6.76255	1.35583e-11	3.17842e-09
DTX4	134.601	-0.817505	0.274385	-2.97941	0.00288802	0.0394038
ND1	39324.1	-0.818377	0.179092	-4.56958	4.88699e-06	0.000404849
SELENOH	498.216	-0.819401	0.196252	-4.17525	2.97657e-05	0.00160764
KPNA2	6186.97	-0.820521	0.109842	-7.47	8.01937e-14	2.45437e-11
UNC13D	657.43	-0.820695	0.190435	-4.30957	1.6357e-05	0.00102399
RACGAP1	1155.95	-0.820874	0.133565	-6.14588	7.95206e-10	1.62252e-07
UNC93B1	708.765	-0.82134	0.165059	-4.97604	6.48972e-07	7.77214e-05
SLC49A4	175.649	-0.822256	0.237491	-3.46226	0.000535657	0.0132329
RHOV	396.911	-0.822356	0.2237	-3.67615	0.00023678	0.0078817
JAG2	580.358	-0.824921	0.160797	-5.13021	2.89424e-07	3.70799e-05
ZFPL1	289.361	-0.826059	0.205258	-4.02449	5.70998e-05	0.00258417
LRFN1	264.902	-0.826243	0.264055	-3.12906	0.00175367	0.0297111
SNAI1	139.79	-0.826682	0.288529	-2.86516	0.00416801	0.0494861
FBXO44	200.33	-0.826711	0.233591	-3.53914	0.000401426	0.0110041
CENPF	1703.59	-0.826794	0.19432	-4.2548	2.09238e-05	0.00121336
LY6E	1569.76	-0.828184	0.202042	-4.09906	4.14824e-05	0.00203134
AMH	306.296	-0.828722	0.272253	-3.04394	0.002335	0.0350483
SPC25	255.749	-0.829722	0.256519	-3.23454	0.00121838	0.0235944
GAMT	247.959	-0.831771	0.254575	-3.2673	0.0010858	0.0219511
ID3	2238.12	-0.8354	0.145386	-5.74608	9.13381e-09	1.61784e-06
KIFC1	583.196	-0.837693	0.14584	-5.74392	9.2507e-09	1.61784e-06
VPS9D1-AS1	250.81	-0.84366	0.291671	-2.8925	0.00382189	0.046945
RHOT2	1001.8	-0.846751	0.179899	-4.70682	2.5161e-06	0.00023102
PHF19	1106.64	-0.846806	0.194078	-4.36323	1.28154e-05	0.000869439
SELENOW	524.345	-0.849193	0.204983	-4.14275	3.4316e-05	0.00178173
METRN	826.128	-0.849198	0.256317	-3.31308	0.000922752	0.0195142
FBXL15	172.591	-0.850672	0.274948	-3.09394	0.00197518	0.0317075
SCN1B	218.377	-0.850704	0.26423	-3.21955	0.0012839	0.0243897
KNSTRN	329.264	-0.852503	0.204549	-4.16771	3.07672e-05	0.00164559
CCNB2	993.065	-0.861078	0.150057	-5.73832	9.56183e-09	1.64613e-06
HIP1R	446.039	-0.861677	0.175513	-4.90949	9.13155e-07	9.96153e-05
LSM7	390.169	-0.864041	0.23589	-3.6629	0.000249376	0.00822641
CDC20	1244.74	-0.866017	0.140288	-6.17312	6.69554e-10	1.39192e-07
CDC42EP1	479.088	-0.86724	0.202679	-4.27887	1.87842e-05	0.00112481
BOK	253.337	-0.875066	0.251218	-3.48329	0.000495291	0.0126322
DPYSL4	142.666	-0.875746	0.305937	-2.86251	0.00420304	0.0497149
ASIC3	130.262	-0.877439	0.294481	-2.97961	0.00288615	0.0394038
TRAPPC6A	207.722	-0.880022	0.254246	-3.4613	0.000537582	0.0132507
EFNA1	568.185	-0.880528	0.194822	-4.51966	6.19377e-06	0.000483271
TP53TG1	127.178	-0.884286	0.308518	-2.86624	0.00415377	0.0494556
ST6GALNAC6	156.264	-0.885012	0.291457	-3.03651	0.0023933	0.0355383
CYP4F12	178.718	-0.887078	0.229853	-3.85933	0.000113697	0.00442654
MRPL41	702.163	-0.889537	0.180877	-4.91792	8.7469e-07	9.8355e-05
DHRS3	100.126	-0.892978	0.296952	-3.00714	0.00263719	0.0375893
MICOS13	370.935	-0.894594	0.260841	-3.42965	0.000604357	0.0144443
KIF23	1526.56	-0.899226	0.155831	-5.77053	7.90231e-09	1.47572e-06
NR2F1	104.04	-0.900734	0.300521	-2.99724	0.00272436	0.0382382
PDLIM2	288.12	-0.906342	0.289355	-3.13228	0.00173455	0.0295414
SPAG5	1609.97	-0.909041	0.13108	-6.93502	4.06163e-12	1.01707e-09
NUSAP1	1123.96	-0.911214	0.167755	-5.43182	5.5782e-08	8.30549e-06
GPX4	1854.32	-0.911839	0.174662	-5.22058	1.7836e-07	2.45646e-05
ZNF513	157.629	-0.912076	0.278263	-3.27775	0.00104638	0.0213501
CTDSP1	800.475	-0.912412	0.19517	-4.67496	2.94013e-06	0.00026477
OIP5	212.522	-0.912758	0.25441	-3.58775	0.000333546	0.00982622
INCENP	808.153	-0.912938	0.143613	-6.35691	2.05851e-10	4.36167e-08
TM4SF20	1013.44	-0.914616	0.244826	-3.73578	0.000187135	0.00652184
LMNTD2	140.015	-0.916128	0.298297	-3.07119	0.00213208	0.0331329
CA11	195.384	-0.920116	0.270329	-3.40369	0.000664817	0.015337
ZFAND2B	183.496	-0.923748	0.269287	-3.43035	0.000602808	0.0144386
HCFC1R1	683.968	-0.931924	0.219406	-4.24749	2.16179e-05	0.00124705
SLC22A18	718.039	-0.934974	0.231973	-4.03053	5.5651e-05	0.00255466
OPLAH	242.029	-0.937294	0.238855	-3.92412	8.70484e-05	0.00362251
C2orf72	173.571	-0.938767	0.268711	-3.49359	0.000476568	0.012297
EGFL7	463.128	-0.938849	0.2467	-3.80564	0.00014144	0.00521199
TMCO6	200.331	-0.943149	0.267236	-3.52927	0.000416703	0.0112807
FGFR3	268.768	-0.944712	0.247284	-3.82035	0.00013326	0.00497716
ARID5B	77.4572	-0.945196	0.318607	-2.96665	0.00301062	0.0404059
ZDHHC12	937.773	-0.945839	0.215809	-4.38276	1.17187e-05	0.000822397
RHPN1	340.622	-0.946869	0.214926	-4.40555	1.05515e-05	0.000754909
SYBU	98.8514	-0.949321	0.281587	-3.37132	0.00074808	0.0168211
POLM	129.229	-0.95126	0.303362	-3.13572	0.0017143	0.0294667
PGGHG	526.763	-0.954802	0.204567	-4.66742	3.05008e-06	0.000271014
SH3RF2	156.854	-0.955706	0.260079	-3.67467	0.000238154	0.00790356
BCL3	2196.41	-0.958842	0.208321	-4.60271	4.17036e-06	0.000354946
RND1	385.75	-0.964589	0.182219	-5.29357	1.19953e-07	1.69442e-05
ACOT1	254.609	-0.964825	0.272471	-3.54102	0.000398587	0.0110041
CLDN15	141.597	-0.965067	0.308495	-3.1283	0.00175818	0.0297111
SAMD11	338.069	-0.972643	0.273406	-3.5575	0.000374394	0.0105232
NUDT18	151.673	-0.976315	0.279256	-3.49613	0.000472066	0.0122094
NRGN	68.1999	-0.989252	0.345361	-2.8644	0.00417804	0.0495518
CCNE1	291.676	-0.991872	0.182394	-5.43807	5.38617e-08	8.12942e-06
ANGPTL4	330.915	-0.993565	0.299535	-3.31702	0.00090982	0.0193148
C1QTNF6	331.462	-0.995654	0.228234	-4.36243	1.28625e-05	0.000869439
IDUA	214.311	-0.997279	0.317541	-3.14063	0.00168585	0.0291139
TMT1B	155.052	-1.01243	0.278518	-3.63506	0.000277919	0.00882451
RNF26	659.497	-1.01282	0.170584	-5.93738	2.89615e-09	5.80177e-07
GAS2L3	181.066	-1.01345	0.244109	-4.15163	3.30121e-05	0.00173204
RGS3	327.697	-1.01368	0.25156	-4.02957	5.58789e-05	0.00255466
IGFBP3	2997.78	-1.02026	0.180902	-5.63985	1.70195e-08	2.84123e-06
TMEM150A	127.305	-1.02465	0.312326	-3.28071	0.00103545	0.0212056
BBC3	87.5929	-1.02831	0.328666	-3.12873	0.00175563	0.0297111
CKAP2L	486.267	-1.03036	0.178264	-5.77997	7.47146e-09	1.41932e-06
SPACA6	110.303	-1.04457	0.29205	-3.57669	0.000347975	0.0100104
PIMREG	515.733	-1.04557	0.18867	-5.54181	2.99354e-08	4.58096e-06
ID1	2506.36	-1.04773	0.154394	-6.78608	1.15224e-11	2.75986e-09
DLGAP5	704.185	-1.05995	0.206576	-5.13107	2.88094e-07	3.70799e-05
RBP4	418.072	-1.06642	0.185256	-5.75645	8.59005e-09	1.55156e-06
NTS	726.397	-1.071	0.257892	-4.15291	3.2828e-05	0.00173204
TPX2	2006.62	-1.07285	0.131427	-8.1631	3.26524e-16	1.43906e-13
MTMR11	277.582	-1.07564	0.261281	-4.11681	3.8416e-05	0.00193273
CCNA2	799.972	-1.07895	0.155813	-6.9246	4.37211e-12	1.07049e-09
SMTN	285.62	-1.08158	0.2256	-4.79426	1.63278e-06	0.000159204
KIFC2	541.002	-1.0822	0.167897	-6.44565	1.15106e-10	2.48674e-08
PDGFRL	96.2234	-1.09459	0.349449	-3.13232	0.0017343	0.0295414
GAL3ST1	328.223	-1.10583	0.227432	-4.86226	1.16054e-06	0.000119129
CCDC88B	71.2253	-1.11011	0.341287	-3.2527	0.00114313	0.0226529
SLC29A4	338.763	-1.11382	0.256582	-4.34099	1.41843e-05	0.000935826
PDK4	917.252	-1.11682	0.375834	-2.97158	0.0029627	0.0399547
PKDCC	242.618	-1.11969	0.292068	-3.83365	0.000126253	0.0047639
UBXN11	125.098	-1.12475	0.307325	-3.6598	0.000252409	0.00827691
PDZD4	82.4511	-1.12764	0.366881	-3.07358	0.00211508	0.0330083
TMEM198B	103.068	-1.12928	0.373735	-3.02161	0.00251431	0.0366438
TMEM37	275.804	-1.13431	0.236756	-4.79105	1.65909e-06	0.00016035
TRNP	439.116	-1.13516	0.264232	-4.29608	1.73849e-05	0.00105827
CCNB1	2153.57	-1.149	0.144853	-7.93214	2.15397e-15	8.47586e-13
CORO2A	96.5788	-1.15336	0.307859	-3.74639	0.000179399	0.00629949
COL1A1	97.1724	-1.17646	0.315182	-3.73263	0.00018949	0.00656541
SLC7A7	497.998	-1.18738	0.27672	-4.2909	1.7795e-05	0.0010714
MTRNR2L9	144.293	-1.20844	0.338097	-3.57423	0.000351261	0.0100786
HDAC11	95.7445	-1.2156	0.399248	-3.04471	0.00232901	0.0350483
GPX3	205.355	-1.21824	0.278918	-4.36775	1.25534e-05	0.000864456
H2AX	1628.06	-1.21999	0.161141	-7.57096	3.70471e-14	1.20054e-11
RNF43	175.626	-1.2289	0.393069	-3.12642	0.00176951	0.0298111
KLHL17	230.154	-1.23321	0.282248	-4.36923	1.24687e-05	0.000864023
CASTOR1	75.155	-1.23775	0.378141	-3.27324	0.00106321	0.0216134
IMMP1L	95.1251	-1.24177	0.414676	-2.99456	0.00274841	0.0383802
ACTG1P20	158.494	-1.25132	0.372366	-3.36045	0.000778143	0.0173204
KIF2C	563.659	-1.26227	0.161886	-7.79727	6.32589e-15	2.17808e-12
SLC39A10	502.157	-1.26454	0.16083	-7.86261	3.76196e-15	1.38164e-12
MLXIPL	78.7349	-1.26472	0.354382	-3.56881	0.000358606	0.0102626
ADM5	74.9326	-1.26751	0.375168	-3.37851	0.000728807	0.0164856
LOC102723360	55.1063	-1.27337	0.432687	-2.94294	0.00325108	0.0422909
FGFR4	1318.62	-1.27599	0.193373	-6.59857	4.15129e-11	9.33446e-09
GRB7	176.945	-1.27926	0.251763	-5.08122	3.75017e-07	4.64262e-05
SAPCD2	888.351	-1.28965	0.192051	-6.71515	1.87869e-11	4.31237e-09
GPSM2	192.798	-1.29541	0.27963	-4.63259	3.61113e-06	0.000315773
INSL4	397.857	-1.29599	0.186612	-6.94484	3.78891e-12	9.70842e-10
LIAT1	63.813	-1.29769	0.443472	-2.92622	0.00343109	0.0441117
SULT2B1	193.542	-1.30567	0.296142	-4.40891	1.03891e-05	0.000748149
MKI67	3267.47	-1.31551	0.146277	-8.99329	2.39934e-19	1.46866e-16
SELENON	1018.95	-1.31955	0.175936	-7.50019	6.37266e-14	2.00611e-11
MAMDC4	160.881	-1.32151	0.301133	-4.38844	1.14167e-05	0.00080634
PLEKHN1	79.2427	-1.32249	0.349074	-3.78857	0.000151516	0.00550957
BCAS1	60.3905	-1.32883	0.404578	-3.28449	0.00102168	0.0210409
EPS8L3	99.3602	-1.32974	0.368713	-3.60643	0.000310434	0.00938439
AURKB	921.055	-1.33172	0.138356	-9.62533	6.25065e-22	4.59131e-19
NDRG2	79.5324	-1.33446	0.380752	-3.5048	0.000456956	0.0119875
BORA	104.664	-1.3487	0.328426	-4.10656	4.01603e-05	0.00199318
SELENOT	720.479	-1.37199	0.151135	-9.07791	1.1068e-19	7.17334e-17
TEPSIN	346.96	-1.37259	0.247488	-5.54607	2.92154e-08	4.53374e-06
HLA-DMB	107.745	-1.38098	0.341362	-4.04551	5.22103e-05	0.00243751
CDCA8	441.602	-1.40533	0.17478	-8.0406	8.93973e-16	3.64807e-13
CEACAM6	229.069	-1.42889	0.342382	-4.17339	3.00102e-05	0.00161294
NXPH4	71.0106	-1.43104	0.403935	-3.54275	0.000395983	0.0109622
FAM110A	99.3433	-1.43152	0.31407	-4.55796	5.16538e-06	0.000421571
UBE2C	1018.27	-1.44126	0.164053	-8.78532	1.55925e-18	7.80903e-16
PTMAP9	73.0746	-1.4525	0.434723	-3.3412	0.000834171	0.018128
CDKN3	666.346	-1.46722	0.1635	-8.97384	2.86344e-19	1.57747e-16
TNFAIP8L1	106.457	-1.47715	0.317679	-4.64983	3.32204e-06	0.000292818
CDKN2C	405.04	-1.49314	0.174239	-8.56954	1.03897e-17	4.97709e-15
CGN	83.8064	-1.49757	0.33047	-4.53164	5.85271e-06	0.000467284
KIF20A	799.872	-1.4988	0.149103	-10.0521	8.99382e-24	8.25783e-21
GTSE1	518.629	-1.54144	0.197599	-7.80084	6.1494e-15	2.17808e-12
MIR210HG	70.9435	-1.54587	0.3959	-3.90471	9.43384e-05	0.0038497
CDCA3	626.615	-1.55489	0.152114	-10.2219	1.58258e-24	1.62137e-21
TROAP	587.663	-1.55668	0.176436	-8.82291	1.11524e-18	5.85132e-16
FAM83D	730.074	-1.56859	0.153487	-10.2197	1.61872e-24	1.62137e-21
ESPL1	471.841	-1.58511	0.20011	-7.9212	2.35234e-15	8.93729e-13
ARHGEF39	204.513	-1.61044	0.221445	-7.2724	3.5316e-13	1.05165e-10
H19	68.5006	-1.64297	0.420992	-3.90261	9.51591e-05	0.00385464
PTTG1	1134.4	-1.65155	0.167591	-9.85467	6.5434e-23	5.14966e-20
GIP	82.9569	-1.68306	0.432418	-3.8922	9.9341e-05	0.00393719
TRNC	72.5346	-1.74145	0.555133	-3.13699	0.0017069	0.0293854
CCNF	447.545	-1.79319	0.173811	-10.3169	5.91116e-25	8.14115e-22
FKBP2	184.436	-1.80641	0.324407	-5.56834	2.57173e-08	4.10657e-06
PSRC1	211.313	-1.8113	0.224956	-8.05177	8.1605e-16	3.45817e-13
CENPA	380.023	-1.84596	0.197663	-9.33889	9.73527e-21	6.70395e-18
UBALD2	325.139	-1.85278	0.239005	-7.75208	9.04016e-15	3.01832e-12
PLK1	1773.16	-1.88758	0.141813	-13.3103	2.01544e-40	3.1723e-37
CA9	188.584	-2.01291	0.285875	-7.04122	1.90561e-12	5.12098e-10
GPX1	1092.6	-2.11133	0.212297	-9.94517	2.6472e-23	2.2436e-20
USH1C	132.711	-2.16793	0.419441	-5.16862	2.35833e-07	3.13062e-05
NEB	68.4788	-2.28443	0.466489	-4.89708	9.72725e-07	0.000103053
MXD3	209.916	-2.64378	0.294549	-8.9757	2.81567e-19	1.57747e-16
NEURL1B	177.12	-2.73571	0.324132	-8.44012	3.17016e-17	1.45537e-14
PIF1	174.469	-2.90238	0.282735	-10.2654	1.00923e-24	1.23552e-21
TENM3	73.4871	-2.98335	1.00688	-2.96298	0.0030468	0.0406412
