# Supplementary material for: A systems biology approach to understand temporal evolution of silver nanoparticle toxicity
Source: NPJ Syst Biol Appl. 2025 Jul 19;11:80. doi: 10.1038/s41540-025-00561-7 (PMC12274429; doi:10.1038/s41540-025-00561-7)
Supplement: Supplementary file 3 — Supplementary Data 2 [file 41540_2025_561_MOESM3_ESM.xlsx]

## Sheet: GO-BP AgNPs 6h
Supplementary Data 2. GO enrichment analysis of DEGs following exposure to AgNPs. The table lists enriched GO terms associated with DEGs after 6 h and 24 h exposure to AgNPs. Columns include the GO ID, Description of the GO term, Gene Ratio (ratio of DEG count to total genes in the pathway), Background Ratio (ratio of all genes in the pathway to total genes in the dataset), p-value, adjusted p-va…
ID (6 h)	Description	GeneRatio	BgRatio	pvalue	p.adjust	qvalue	Count	updn
GO:0022613	ribonucleoprotein complex biogenesis	101/796	499/18888	4.26207e-41	1.8523e-37	1.68823e-37	101	up
GO:0042254	ribosome biogenesis	78/796	319/18888	6.83959e-38	1.48624e-34	1.3546e-34	78	up
GO:0002181	cytoplasmic translation	54/796	160/18888	2.51456e-34	3.64275e-31	3.3201e-31	54	up
GO:0006364	rRNA processing	54/796	224/18888	3.72615e-26	4.04846e-23	3.68986e-23	54	up
GO:0008380	RNA splicing	78/796	484/18888	6.0067e-25	5.22103e-22	4.75857e-22	78	up
GO:0016072	rRNA metabolic process	56/796	266/18888	6.10503e-24	4.42208e-21	4.03039e-21	56	up
GO:0000375	RNA splicing, via transesterification reactions	60/796	341/18888	2.33478e-21	1.44956e-18	1.32117e-18	60	up
GO:0000377	RNA splicing, via transesterification reactions with bulged adenosine as nucleophile	58/796	337/18888	3.38113e-20	1.63271e-17	1.48809e-17	58	up
GO:0000398	mRNA splicing, via spliceosome	58/796	337/18888	3.38113e-20	1.63271e-17	1.48809e-17	58	up
GO:0034470	ncRNA processing	66/796	433/18888	6.65561e-20	2.89253e-17	2.63632e-17	66	up
GO:0042273	ribosomal large subunit biogenesis	26/796	74/18888	1.13578e-17	4.48737e-15	4.0899e-15	26	up
GO:0006457	protein folding	41/796	225/18888	1.62153e-15	5.87264e-13	5.35247e-13	41	up
GO:0042274	ribosomal small subunit biogenesis	26/796	103/18888	9.0938e-14	3.04013e-11	2.77085e-11	26	up
GO:0006403	RNA localization	36/796	200/18888	1.29133e-13	4.00867e-11	3.6536e-11	36	up
GO:0061077	chaperone-mediated protein folding	21/796	75/18888	2.47979e-12	7.18477e-10	6.54838e-10	21	up
GO:0051168	nuclear export	30/796	171/18888	2.79954e-11	7.60426e-09	6.93071e-09	30	up
GO:0071826	ribonucleoprotein complex subunit organization	35/796	244/18888	2.19797e-10	5.61905e-08	5.12135e-08	35	up
GO:0022618	ribonucleoprotein complex assembly	33/796	234/18888	1.12636e-09	2.71953e-07	2.47864e-07	33	up
GO:0006913	nucleocytoplasmic transport	40/796	333/18888	2.53742e-09	5.51381e-07	5.02543e-07	40	up
GO:0051169	nuclear transport	40/796	333/18888	2.53742e-09	5.51381e-07	5.02543e-07	40	up
GO:0050657	nucleic acid transport	26/796	161/18888	3.68841e-09	7.28628e-07	6.6409e-07	26	up
GO:0050658	RNA transport	26/796	161/18888	3.68841e-09	7.28628e-07	6.6409e-07	26	up
GO:0051236	establishment of RNA localization	26/796	164/18888	5.50973e-09	1.0411e-06	9.48884e-07	26	up
GO:0006405	RNA export from nucleus	19/796	93/18888	9.09487e-09	1.64693e-06	1.50105e-06	19	up
GO:1904869	regulation of protein localization to Cajal body	7/796	11/18888	6.54551e-08	1.09411e-05	9.97196e-06	7	up
GO:1904871	positive regulation of protein localization to Cajal body	7/796	11/18888	6.54551e-08	1.09411e-05	9.97196e-06	7	up
GO:0097501	stress response to metal ion	9/796	21/18888	7.46468e-08	1.20154e-05	1.09511e-05	9	up
GO:0043484	regulation of RNA splicing	26/796	186/18888	7.82499e-08	1.21455e-05	1.10697e-05	26	up
GO:0010273	detoxification of copper ion	8/796	16/18888	9.15315e-08	1.28958e-05	1.17535e-05	8	up
GO:1990169	stress response to copper ion	8/796	16/18888	9.15315e-08	1.28958e-05	1.17535e-05	8	up
GO:0034605	cellular response to heat	15/796	67/18888	9.19855e-08	1.28958e-05	1.17535e-05	15	up
GO:0000470	maturation of LSU-rRNA	10/796	28/18888	1.09854e-07	1.49195e-05	1.3598e-05	10	up
GO:0061687	detoxification of inorganic compound	9/796	22/18888	1.21606e-07	1.60152e-05	1.45966e-05	9	up
GO:0140694	non-membrane-bounded organelle assembly	42/796	413/18888	1.30167e-07	1.66385e-05	1.51647e-05	42	up
GO:0070202	regulation of establishment of protein localization to chromosome	7/796	12/18888	1.51361e-07	1.73109e-05	1.57776e-05	7	up
GO:1903405	protein localization to nuclear body	7/796	12/18888	1.51361e-07	1.73109e-05	1.57776e-05	7	up
GO:1904816	positive regulation of protein localization to chromosome, telomeric region	7/796	12/18888	1.51361e-07	1.73109e-05	1.57776e-05	7	up
GO:1904867	protein localization to Cajal body	7/796	12/18888	1.51361e-07	1.73109e-05	1.57776e-05	7	up
GO:0050684	regulation of mRNA processing	21/796	134/18888	1.96498e-07	2.1897e-05	1.99574e-05	21	up
GO:0048024	regulation of mRNA splicing, via spliceosome	19/796	112/18888	2.08916e-07	2.26987e-05	2.06882e-05	19	up
GO:0042255	ribosome assembly	14/796	62/18888	2.201e-07	2.33306e-05	2.12641e-05	14	up
GO:1901798	positive regulation of signal transduction by p53 class mediator	10/796	30/18888	2.32928e-07	2.41025e-05	2.19676e-05	10	up
GO:0051028	mRNA transport	20/796	131/18888	5.8864e-07	5.88114e-05	5.36021e-05	20	up
GO:1904814	regulation of protein localization to chromosome, telomeric region	7/796	14/18888	6.08953e-07	5.88114e-05	5.36021e-05	7	up
GO:1990173	protein localization to nucleoplasm	7/796	14/18888	6.08953e-07	5.88114e-05	5.36021e-05	7	up
GO:0045727	positive regulation of translation	20/796	134/18888	8.52124e-07	8.05072e-05	7.33763e-05	20	up
GO:1904851	positive regulation of establishment of protein localization to telomere	6/796	10/18888	9.98509e-07	9.23302e-05	8.41521e-05	6	up
GO:0006413	translational initiation	19/796	124/18888	1.05978e-06	9.59539e-05	8.74548e-05	19	up
GO:0007004	telomere maintenance via telomerase	14/796	71/18888	1.28132e-06	0.000113646	0.000103579	14	up
GO:0006406	mRNA export from nucleus	14/796	72/18888	1.52965e-06	0.000132035	0.00012034	14	up
GO:0009408	response to heat	17/796	104/18888	1.54943e-06	0.000132035	0.00012034	17	up
GO:0072594	establishment of protein localization to organelle	42/796	454/18888	1.63551e-06	0.000136691	0.000124584	42	up
GO:0010833	telomere maintenance via telomere lengthening	15/796	83/18888	1.72709e-06	0.000141621	0.000129077	15	up
GO:0070203	regulation of establishment of protein localization to telomere	6/796	11/18888	2.11817e-06	0.000170474	0.000155374	6	up
GO:0006417	regulation of translation	41/796	451/18888	3.36511e-06	0.000265905	0.000242352	41	up
GO:0006278	RNA-templated DNA biosynthetic process	14/796	78/18888	4.14568e-06	0.000321734	0.000293237	14	up
GO:0046822	regulation of nucleocytoplasmic transport	17/796	112/18888	4.42279e-06	0.000337218	0.000307349	17	up
GO:0034250	positive regulation of amide metabolic process	21/796	163/18888	5.17252e-06	0.000387582	0.000353252	21	up
GO:0015931	nucleobase-containing compound transport	26/796	231/18888	5.26229e-06	0.000387626	0.000353292	26	up
GO:1903241	U2-type prespliceosome assembly	8/796	25/18888	5.484e-06	0.000397225	0.00036204	8	up
GO:0006458	'de novo' protein folding	10/796	41/18888	5.70409e-06	0.000399946	0.000364521	10	up
GO:0050821	protein stabilization	25/796	218/18888	5.70563e-06	0.000399946	0.000364521	25	up
GO:0032206	positive regulation of telomere maintenance	13/796	71/18888	7.249e-06	0.000500066	0.000455772	13	up
GO:0071280	cellular response to copper ion	8/796	26/18888	7.62975e-06	0.000518108	0.000472216	8	up
GO:0032204	regulation of telomere maintenance	16/796	106/18888	9.0402e-06	0.000604442	0.000550903	16	up
GO:0000380	alternative mRNA splicing, via spliceosome	13/796	73/18888	9.9585e-06	0.000655752	0.000597669	13	up
GO:0006446	regulation of translational initiation	14/796	84/18888	1.01704e-05	0.000659709	0.000601275	14	up
GO:0045943	positive regulation of transcription by RNA polymerase I	9/796	35/18888	1.05373e-05	0.000673459	0.000613808	9	up
GO:0000245	spliceosomal complex assembly	15/796	96/18888	1.11625e-05	0.000699136	0.00063721	15	up
GO:0000723	telomere maintenance	20/796	158/18888	1.12608e-05	0.000699136	0.00063721	20	up
GO:1901796	regulation of signal transduction by p53 class mediator	16/796	108/18888	1.15367e-05	0.000706177	0.000643628	16	up
GO:0006882	intracellular zinc ion homeostasis	9/796	36/18888	1.35278e-05	0.000816554	0.000744228	9	up
GO:0022904	respiratory electron transport chain	17/796	123/18888	1.59061e-05	0.000946957	0.000863081	17	up
GO:0032200	telomere organization	22/796	189/18888	1.61696e-05	0.000949634	0.00086552	22	up
GO:0071276	cellular response to cadmium ion	9/796	37/18888	1.72122e-05	0.000997391	0.000909047	9	up
GO:1904874	positive regulation of telomerase RNA localization to Cajal body	6/796	15/18888	1.98424e-05	0.00113467	0.00103417	6	up
GO:0033108	mitochondrial respiratory chain complex assembly	15/796	101/18888	2.08804e-05	0.00117852	0.00107414	15	up
GO:0046688	response to copper ion	9/796	38/18888	2.17168e-05	0.0011947	0.00108888	9	up
GO:1904358	positive regulation of telomere maintenance via telomere lengthening	9/796	38/18888	2.17168e-05	0.0011947	0.00108888	9	up
GO:0006605	protein targeting	31/796	327/18888	2.32173e-05	0.00124775	0.00113723	31	up
GO:0042773	ATP synthesis coupled electron transport	15/796	102/18888	2.35425e-05	0.00124775	0.00113723	15	up
GO:0042775	mitochondrial ATP synthesis coupled electron transport	15/796	102/18888	2.35425e-05	0.00124775	0.00113723	15	up
GO:0006356	regulation of transcription by RNA polymerase I	10/796	48/18888	2.54763e-05	0.00133397	0.00121582	10	up
GO:2000278	regulation of DNA biosynthetic process	16/796	115/18888	2.58057e-05	0.00133514	0.00121688	16	up
GO:0051409	response to nitrosative stress	5/796	10/18888	2.77204e-05	0.00141733	0.00129179	5	up
GO:0000463	maturation of LSU-rRNA from tricistronic rRNA transcript (SSU-rRNA, 5.8S rRNA, LSU-rRNA)	6/796	16/18888	3.0617e-05	0.00154722	0.00141018	6	up
GO:0070198	protein localization to chromosome, telomeric region	8/796	31/18888	3.1948e-05	0.00159593	0.00145457	8	up
GO:0007052	mitotic spindle organization	17/796	131/18888	3.65136e-05	0.00180328	0.00164355	17	up
GO:0019646	aerobic electron transport chain	14/796	94/18888	3.78342e-05	0.0018475	0.00168386	14	up
GO:0009266	response to temperature stimulus	20/796	172/18888	3.93419e-05	0.00189978	0.00173151	20	up
GO:0071294	cellular response to zinc ion	7/796	24/18888	4.24196e-05	0.00202589	0.00184644	7	up
GO:0000910	cytokinesis	21/796	188/18888	4.63323e-05	0.0021887	0.00199484	21	up
GO:0051469	vesicle fusion with vacuole	5/796	11/18888	4.90556e-05	0.00226804	0.00206715	5	up
GO:0061763	multivesicular body-lysosome fusion	5/796	11/18888	4.90556e-05	0.00226804	0.00206715	5	up
GO:0006360	transcription by RNA polymerase I	12/796	73/18888	4.985e-05	0.00228051	0.00207851	12	up
GO:0022900	electron transport chain	20/796	175/18888	5.04077e-05	0.002282	0.00207987	20	up
GO:0035305	negative regulation of dephosphorylation	8/796	33/18888	5.21781e-05	0.00231783	0.00211253	8	up
GO:0006119	oxidative phosphorylation	18/796	148/18888	5.22659e-05	0.00231783	0.00211253	18	up
GO:0031647	regulation of protein stability	30/796	326/18888	5.44445e-05	0.00239006	0.00217836	30	up
GO:0033157	regulation of intracellular protein transport	18/796	149/18888	5.71553e-05	0.0024742	0.00225505	18	up
GO:1904356	regulation of telomere maintenance via telomere lengthening	11/796	63/18888	5.7634e-05	0.0024742	0.00225505	11	up
GO:2001252	positive regulation of chromosome organization	15/796	110/18888	5.80691e-05	0.0024742	0.00225505	15	up
GO:0031400	negative regulation of protein modification process	36/796	426/18888	6.20382e-05	0.00261765	0.00238579	36	up
GO:2000059	negative regulation of ubiquitin-dependent protein catabolic process	10/796	53/18888	6.27809e-05	0.00262352	0.00239114	10	up
GO:1902850	microtubule cytoskeleton organization involved in mitosis	19/796	164/18888	6.40342e-05	0.00264633	0.00241193	19	up
GO:0061952	midbody abscission	6/796	18/18888	6.60153e-05	0.00264633	0.00241193	6	up
GO:0070200	establishment of protein localization to telomere	6/796	18/18888	6.60153e-05	0.00264633	0.00241193	6	up
GO:1904872	regulation of telomerase RNA localization to Cajal body	6/796	18/18888	6.60153e-05	0.00264633	0.00241193	6	up
GO:0032386	regulation of intracellular transport	26/796	267/18888	6.64395e-05	0.00264633	0.00241193	26	up
GO:2001244	positive regulation of intrinsic apoptotic signaling pathway	11/796	64/18888	6.69802e-05	0.00264633	0.00241193	11	up
GO:0051054	positive regulation of DNA metabolic process	28/796	301/18888	7.92073e-05	0.00310122	0.00282653	28	up
GO:0097576	vacuole fusion	5/796	12/18888	8.11775e-05	0.00314998	0.00287097	5	up
GO:0032212	positive regulation of telomere maintenance via telomerase	8/796	35/18888	8.20852e-05	0.00315701	0.00287738	8	up
GO:0032210	regulation of telomere maintenance via telomerase	10/796	55/18888	8.72737e-05	0.00330593	0.00301311	10	up
GO:0009152	purine ribonucleotide biosynthetic process	22/796	211/18888	8.74786e-05	0.00330593	0.00301311	22	up
GO:0009260	ribonucleotide biosynthetic process	23/796	226/18888	8.84687e-05	0.00331453	0.00302094	23	up
GO:0007051	spindle organization	21/796	197/18888	9.15637e-05	0.0033423	0.00304626	21	up
GO:0090670	RNA localization to Cajal body	6/796	19/18888	9.30553e-05	0.0033423	0.00304626	6	up
GO:0090671	telomerase RNA localization to Cajal body	6/796	19/18888	9.30553e-05	0.0033423	0.00304626	6	up
GO:0090672	telomerase RNA localization	6/796	19/18888	9.30553e-05	0.0033423	0.00304626	6	up
GO:0090685	RNA localization to nucleus	6/796	19/18888	9.30553e-05	0.0033423	0.00304626	6	up
GO:0042776	proton motive force-driven mitochondrial ATP synthesis	11/796	67/18888	0.000103195	0.0036761	0.00335049	11	up
GO:0009060	aerobic respiration	21/796	199/18888	0.000105812	0.00373869	0.00340753	21	up
GO:0045333	cellular respiration	24/796	245/18888	0.000114059	0.00399758	0.00364349	24	up
GO:0061640	cytoskeleton-dependent cytokinesis	15/796	117/18888	0.000118712	0.00412739	0.00376181	15	up
GO:1900180	regulation of protein localization to nucleus	17/796	144/18888	0.00012131	0.00415488	0.00378686	17	up
GO:0009165	nucleotide biosynthetic process	27/796	293/18888	0.000123564	0.00415488	0.00378686	27	up
GO:0051084	'de novo' post-translational protein folding	8/796	37/18888	0.000124973	0.00415488	0.00378686	8	up
GO:0001778	plasma membrane repair	7/796	28/18888	0.000125239	0.00415488	0.00378686	7	up
GO:0035308	negative regulation of protein dephosphorylation	7/796	28/18888	0.000125239	0.00415488	0.00378686	7	up
GO:0070199	establishment of protein localization to chromosome	7/796	28/18888	0.000125239	0.00415488	0.00378686	7	up
GO:0033044	regulation of chromosome organization	24/796	247/18888	0.000129318	0.00425769	0.00388056	24	up
GO:1901293	nucleoside phosphate biosynthetic process	27/796	295/18888	0.000138313	0.00449673	0.00409843	27	up
GO:0034504	protein localization to nucleus	28/796	311/18888	0.000138647	0.00449673	0.00409843	28	up
GO:0046390	ribose phosphate biosynthetic process	23/796	233/18888	0.000140183	0.00451286	0.00411314	23	up
GO:0072522	purine-containing compound biosynthetic process	25/796	264/18888	0.000142038	0.00453894	0.00413691	25	up
GO:1900182	positive regulation of protein localization to nucleus	13/796	94/18888	0.000154161	0.00485497	0.00442494	13	up
GO:1901874	negative regulation of post-translational protein modification	13/796	94/18888	0.000154161	0.00485497	0.00442494	13	up
GO:0050000	chromosome localization	15/796	120/18888	0.000158241	0.00487019	0.00443881	15	up
GO:0072655	establishment of protein localization to mitochondrion	15/796	120/18888	0.000158241	0.00487019	0.00443881	15	up
GO:0019076	viral release from host cell	7/796	29/18888	0.000159127	0.00487019	0.00443881	7	up
GO:0035891	exit from host cell	7/796	29/18888	0.000159127	0.00487019	0.00443881	7	up
GO:0072331	signal transduction by p53 class mediator	19/796	177/18888	0.000177644	0.00539887	0.00492067	19	up
GO:0071897	DNA biosynthetic process	20/796	192/18888	0.000182624	0.00546346	0.00497953	20	up
GO:0007080	mitotic metaphase plate congression	10/796	60/18888	0.000186054	0.00546346	0.00497953	10	up
GO:0010257	NADH dehydrogenase complex assembly	10/796	60/18888	0.000186054	0.00546346	0.00497953	10	up
GO:0032981	mitochondrial respiratory chain complex I assembly	10/796	60/18888	0.000186054	0.00546346	0.00497953	10	up
GO:0046686	response to cadmium ion	10/796	60/18888	0.000186054	0.00546346	0.00497953	10	up
GO:0046761	viral budding from plasma membrane	5/796	14/18888	0.000191228	0.00554051	0.00504976	5	up
GO:0097212	lysosomal membrane organization	5/796	14/18888	0.000191228	0.00554051	0.00504976	5	up
GO:0045862	positive regulation of proteolysis	29/796	336/18888	0.000219369	0.00631377	0.00575453	29	up
GO:0006164	purine nucleotide biosynthetic process	24/796	256/18888	0.00022283	0.00637117	0.00580685	24	up
GO:0048025	negative regulation of mRNA splicing, via spliceosome	6/796	22/18888	0.000229621	0.00648007	0.0059061	6	up
GO:1901673	regulation of mitotic spindle assembly	6/796	22/18888	0.000229621	0.00648007	0.0059061	6	up
GO:0006986	response to unfolded protein	16/796	138/18888	0.000234696	0.00658056	0.00599769	16	up
GO:0006120	mitochondrial electron transport, NADH to ubiquinone	9/796	51/18888	0.000248248	0.0068719	0.00626322	9	up
GO:0010043	response to zinc ion	9/796	51/18888	0.000248248	0.0068719	0.00626322	9	up
GO:0043161	proteasome-mediated ubiquitin-dependent protein catabolic process	32/796	389/18888	0.000253961	0.00696852	0.00635129	32	up
GO:0006839	mitochondrial transport	19/796	182/18888	0.000254946	0.00696852	0.00635129	19	up
GO:1903050	regulation of proteolysis involved in protein catabolic process	22/796	228/18888	0.000268116	0.00728269	0.00663763	22	up
GO:0007008	outer mitochondrial membrane organization	5/796	15/18888	0.00027692	0.00729392	0.00664786	5	up
GO:0045040	protein insertion into mitochondrial outer membrane	5/796	15/18888	0.00027692	0.00729392	0.00664786	5	up
GO:0046753	non-lytic viral release	5/796	15/18888	0.00027692	0.00729392	0.00664786	5	up
GO:0051444	negative regulation of ubiquitin-protein transferase activity	5/796	15/18888	0.00027692	0.00729392	0.00664786	5	up
GO:2000767	positive regulation of cytoplasmic translation	5/796	15/18888	0.00027692	0.00729392	0.00664786	5	up
GO:0071241	cellular response to inorganic substance	22/796	229/18888	0.000285125	0.00746478	0.00680359	22	up
GO:1903312	negative regulation of mRNA metabolic process	13/796	100/18888	0.000288685	0.00751272	0.00684728	13	up
GO:0070585	protein localization to mitochondrion	15/796	127/18888	0.000297279	0.00769033	0.00700916	15	up
GO:0051085	chaperone cofactor-dependent protein refolding	7/796	32/18888	0.000307363	0.00790413	0.00720402	7	up
GO:1901873	regulation of post-translational protein modification	23/796	246/18888	0.000310608	0.00794059	0.00723726	23	up
GO:0042542	response to hydrogen peroxide	13/796	101/18888	0.000318799	0.00810234	0.00738468	13	up
GO:0015986	proton motive force-driven ATP synthesis	11/796	76/18888	0.0003261	0.00823972	0.00750988	11	up
GO:0032506	cytokinetic process	8/796	43/18888	0.000375448	0.00943177	0.00859635	8	up
GO:0034101	erythrocyte homeostasis	16/796	144/18888	0.000381635	0.00946315	0.00862495	16	up
GO:0000070	mitotic sister chromatid segregation	19/796	188/18888	0.000385228	0.00946315	0.00862495	19	up
GO:0000027	ribosomal large subunit assembly	6/796	24/18888	0.000385407	0.00946315	0.00862495	6	up
GO:0050686	negative regulation of mRNA processing	6/796	24/18888	0.000385407	0.00946315	0.00862495	6	up
GO:0007006	mitochondrial membrane organization	14/796	117/18888	0.000409007	0.00996406	0.00908149	14	up
GO:0031397	negative regulation of protein ubiquitination	11/796	78/18888	0.000410393	0.00996406	0.00908149	11	up
GO:2001242	regulation of intrinsic apoptotic signaling pathway	19/796	190/18888	0.000439945	0.0106222	0.00968135	19	up
GO:0009201	ribonucleoside triphosphate biosynthetic process	14/796	118/18888	0.000446458	0.0107199	0.0097704	14	up
GO:0019068	virion assembly	7/796	34/18888	0.000456523	0.0108403	0.00988008	7	up
GO:0090151	establishment of protein localization to mitochondrial membrane	7/796	34/18888	0.000456523	0.0108403	0.00988008	7	up
GO:0070972	protein localization to endoplasmic reticulum	11/796	79/18888	0.000458953	0.0108403	0.00988008	11	up
GO:0097193	intrinsic apoptotic signaling pathway	27/796	319/18888	0.00048431	0.0113774	0.0103696	27	up
GO:0046755	viral budding	6/796	25/18888	0.000489182	0.01143	0.0104176	6	up
GO:1903311	regulation of mRNA metabolic process	32/796	404/18888	0.000492642	0.0114493	0.0104352	32	up
GO:0009895	negative regulation of catabolic process	29/796	353/18888	0.000496336	0.0114738	0.0104575	29	up
GO:0002262	myeloid cell homeostasis	18/796	177/18888	0.000503774	0.0115841	0.0105581	18	up
GO:0006626	protein targeting to mitochondrion	13/796	106/18888	0.000512721	0.0117278	0.010689	13	up
GO:0032510	endosome to lysosome transport via multivesicular body sorting pathway	5/796	17/18888	0.000531895	0.0121027	0.0110307	5	up
GO:0015980	energy derivation by oxidation of organic compounds	28/796	338/18888	0.000540356	0.0122312	0.0111478	28	up
GO:0046825	regulation of protein export from nucleus	7/796	35/18888	0.000550133	0.012388	0.0112907	7	up
GO:1903051	negative regulation of proteolysis involved in protein catabolic process	10/796	70/18888	0.000670378	0.0149408	0.0136175	10	up
GO:2000573	positive regulation of DNA biosynthetic process	10/796	70/18888	0.000670378	0.0149408	0.0136175	10	up
GO:0035966	response to topologically incorrect protein	16/796	152/18888	0.000695969	0.0153749	0.014013	16	up
GO:1903829	positive regulation of protein localization	36/796	483/18888	0.000701835	0.0153749	0.014013	36	up
GO:0010824	regulation of centrosome duplication	8/796	47/18888	0.000701855	0.0153749	0.014013	8	up
GO:0006085	acetyl-CoA biosynthetic process	5/796	18/18888	0.000711079	0.0153749	0.014013	5	up
GO:0071243	cellular response to arsenic-containing substance	5/796	18/18888	0.000711079	0.0153749	0.014013	5	up
GO:1904666	regulation of ubiquitin protein ligase activity	5/796	18/18888	0.000711079	0.0153749	0.014013	5	up
GO:0031396	regulation of protein ubiquitination	19/796	198/18888	0.000731717	0.0157428	0.0143484	19	up
GO:0033119	negative regulation of RNA splicing	6/796	27/18888	0.000760903	0.0160528	0.014631	6	up
GO:0042026	protein refolding	6/796	27/18888	0.000760903	0.0160528	0.014631	6	up
GO:0051984	positive regulation of chromosome segregation	6/796	27/18888	0.000760903	0.0160528	0.014631	6	up
GO:1902410	mitotic cytokinetic process	6/796	27/18888	0.000760903	0.0160528	0.014631	6	up
GO:0043162	ubiquitin-dependent protein catabolic process via the multivesicular body sorting pathway	7/796	37/18888	0.000782844	0.0163569	0.0149081	7	up
GO:0045324	late endosome to vacuole transport	7/796	37/18888	0.000782844	0.0163569	0.0149081	7	up
GO:1902041	regulation of extrinsic apoptotic signaling pathway via death domain receptors	8/796	48/18888	0.000811586	0.0167798	0.0152936	8	up
GO:0006086	acetyl-CoA biosynthetic process from pyruvate	4/796	11/18888	0.000814668	0.0167798	0.0152936	4	up
GO:0070934	CRD-mediated mRNA stabilization	4/796	11/18888	0.000814668	0.0167798	0.0152936	4	up
GO:0071248	cellular response to metal ion	19/796	200/18888	0.000826496	0.0169432	0.0154424	19	up
GO:0009142	nucleoside triphosphate biosynthetic process	14/796	126/18888	0.000865683	0.0175677	0.0160117	14	up
GO:0009206	purine ribonucleoside triphosphate biosynthetic process	13/796	112/18888	0.000869089	0.0175677	0.0160117	13	up
GO:0051303	establishment of chromosome localization	13/796	112/18888	0.000869089	0.0175677	0.0160117	13	up
GO:0051438	regulation of ubiquitin-protein transferase activity	7/796	38/18888	0.000925178	0.0186149	0.0169661	7	up
GO:0090307	mitotic spindle assembly	10/796	73/18888	0.000937502	0.018776	0.0171129	10	up
GO:0009145	purine nucleoside triphosphate biosynthetic process	13/796	113/18888	0.000945051	0.0188403	0.0171715	13	up
GO:0098813	nuclear chromosome segregation	26/796	317/18888	0.000971476	0.0192787	0.0175711	26	up
GO:0051310	metaphase plate congression	12/796	100/18888	0.00101035	0.019959	0.0181911	12	up
GO:0032984	protein-containing complex disassembly	22/796	252/18888	0.0010426	0.0204956	0.0186802	22	up
GO:0006997	nucleus organization	15/796	143/18888	0.00104695	0.0204956	0.0186802	15	up
GO:0007059	chromosome segregation	32/796	423/18888	0.00106604	0.0207759	0.0189357	32	up
GO:0006611	protein export from nucleus	9/796	62/18888	0.00109589	0.0212622	0.0193789	9	up
GO:0006754	ATP biosynthetic process	12/796	101/18888	0.00110359	0.0213165	0.0194284	12	up
GO:1902369	negative regulation of RNA catabolic process	11/796	88/18888	0.00115426	0.0221965	0.0202304	11	up
GO:1900152	negative regulation of nuclear-transcribed mRNA catabolic process, deadenylation-dependent decay	4/796	12/18888	0.00118141	0.0226186	0.0206152	4	up
GO:1903008	organelle disassembly	17/796	175/18888	0.00119032	0.0226891	0.0206794	17	up
GO:1903320	regulation of protein modification by small protein conjugation or removal	21/796	241/18888	0.00137311	0.0260591	0.0237509	21	up
GO:1903321	negative regulation of protein modification by small protein conjugation or removal	11/796	90/18888	0.00139074	0.0262789	0.0239513	11	up
GO:0042176	regulation of protein catabolic process	28/796	362/18888	0.00153893	0.0289533	0.0263887	28	up
GO:0090150	establishment of protein localization to membrane	23/796	277/18888	0.00158283	0.0296508	0.0270244	23	up
GO:0036258	multivesicular body assembly	6/796	31/18888	0.00163973	0.0305849	0.0278758	6	up
GO:0060236	regulation of mitotic spindle organization	7/796	42/18888	0.00170922	0.0316097	0.0288099	7	up
GO:1990000	amyloid fibril formation	7/796	42/18888	0.00170922	0.0316097	0.0288099	7	up
GO:0035304	regulation of protein dephosphorylation	10/796	79/18888	0.00173388	0.0318719	0.0290489	10	up
GO:0071383	cellular response to steroid hormone stimulus	19/796	213/18888	0.00173807	0.0318719	0.0290489	19	up
GO:0030490	maturation of SSU-rRNA	8/796	54/18888	0.00179249	0.0325948	0.0297077	8	up
GO:0046605	regulation of centrosome cycle	8/796	54/18888	0.00179249	0.0325948	0.0297077	8	up
GO:0010952	positive regulation of peptidase activity	16/796	167/18888	0.00189045	0.0340378	0.0310229	16	up
GO:0039702	viral budding via host ESCRT complex	5/796	22/18888	0.00190011	0.0340378	0.0310229	5	up
GO:1902774	late endosome to lysosome transport	5/796	22/18888	0.00190011	0.0340378	0.0310229	5	up
GO:0048285	organelle fission	35/796	493/18888	0.00190317	0.0340378	0.0310229	35	up
GO:0036257	multivesicular body organization	6/796	32/18888	0.0019472	0.0344006	0.0313535	6	up
GO:0090169	regulation of spindle assembly	6/796	32/18888	0.0019472	0.0344006	0.0313535	6	up
GO:0090317	negative regulation of intracellular protein transport	6/796	32/18888	0.0019472	0.0344006	0.0313535	6	up
GO:0000381	regulation of alternative mRNA splicing, via spliceosome	8/796	55/18888	0.0020216	0.0355703	0.0324197	8	up
GO:0030518	intracellular steroid hormone receptor signaling pathway	13/796	123/18888	0.00205996	0.0360191	0.0328287	13	up
GO:0010950	positive regulation of endopeptidase activity	15/796	153/18888	0.00206368	0.0360191	0.0328287	15	up
GO:0034502	protein localization to chromosome	13/796	124/18888	0.00221477	0.0385015	0.0350912	13	up
GO:0006122	mitochondrial electron transport, ubiquinol to cytochrome c	4/796	14/18888	0.00223335	0.0385165	0.0351049	4	up
GO:0070262	peptidyl-serine dephosphorylation	4/796	14/18888	0.00223335	0.0385165	0.0351049	4	up
GO:0051972	regulation of telomerase activity	7/796	44/18888	0.00225735	0.0387765	0.0353419	7	up
GO:0051131	chaperone-mediated protein complex assembly	5/796	23/18888	0.00234468	0.0401181	0.0365646	5	up
GO:0051345	positive regulation of hydrolase activity	34/796	482/18888	0.00243217	0.0414519	0.0377803	34	up
GO:0000280	nuclear division	32/796	446/18888	0.00247698	0.0420011	0.0382808	32	up
GO:0016032	viral process	31/796	428/18888	0.00248879	0.0420011	0.0382808	31	up
GO:0043280	positive regulation of cysteine-type endopeptidase activity involved in apoptotic process	12/796	111/18888	0.00249339	0.0420011	0.0382808	12	up
GO:0033866	nucleoside bisphosphate biosynthetic process	8/796	57/18888	0.00254858	0.0424373	0.0386784	8	up
GO:0034030	ribonucleoside bisphosphate biosynthetic process	8/796	57/18888	0.00254858	0.0424373	0.0386784	8	up
GO:0034033	purine nucleoside bisphosphate biosynthetic process	8/796	57/18888	0.00254858	0.0424373	0.0386784	8	up
GO:0042149	cellular response to glucose starvation	7/796	45/18888	0.00257773	0.0427589	0.0389715	7	up
GO:0061136	regulation of proteasomal protein catabolic process	17/796	189/18888	0.00271696	0.0448971	0.0409203	17	up
GO:2001056	positive regulation of cysteine-type endopeptidase activity	13/796	127/18888	0.0027375	0.0450651	0.0410734	13	up
GO:0008625	extrinsic apoptotic signaling pathway via death domain receptors	10/796	84/18888	0.00275353	0.0451579	0.0411581	10	up
GO:0010038	response to metal ion	27/796	360/18888	0.00285075	0.0465766	0.0424511	27	up
GO:2001233	regulation of apoptotic signaling pathway	29/796	396/18888	0.00287973	0.0468739	0.042722	29	up
GO:0045047	protein targeting to ER	7/796	46/18888	0.00293192	0.0473685	0.0431728	7	up
GO:0090224	regulation of spindle organization	7/796	46/18888	0.00293192	0.0473685	0.0431728	7	up
GO:0001732	formation of cytoplasmic translation initiation complex	4/796	15/18888	0.00294478	0.0474001	0.0432017	4	up
GO:0043281	regulation of cysteine-type endopeptidase activity involved in apoptotic process	15/796	160/18888	0.00318194	0.0510285	0.0465086	15	up
GO:0044403	biological process involved in symbiotic interaction	24/796	311/18888	0.00331753	0.0525026	0.0478521	24	up
GO:0035384	thioester biosynthetic process	7/796	47/18888	0.00332218	0.0525026	0.0478521	7	up
GO:0045292	mRNA cis splicing, via spliceosome	7/796	47/18888	0.00332218	0.0525026	0.0478521	7	up
GO:0071616	acyl-CoA biosynthetic process	7/796	47/18888	0.00332218	0.0525026	0.0478521	7	up
GO:0051099	positive regulation of binding	12/796	115/18888	0.0033485	0.0527267	0.0480564	12	up
GO:0140014	mitotic nuclear division	22/796	277/18888	0.00341312	0.0535503	0.0488071	22	up
GO:0006470	protein dephosphorylation	18/796	210/18888	0.00348587	0.0544949	0.049668	18	up
GO:0005996	monosaccharide metabolic process	33/963	252/18888	6.43736e-07	0.00229787	0.00210294	33	down
GO:0019318	hexose metabolic process	31/963	232/18888	9.01126e-07	0.00229787	0.00210294	31	down
GO:0048732	gland development	47/963	449/18888	2.42676e-06	0.00351782	0.0032194	47	down
GO:0043112	receptor metabolic process	15/963	72/18888	2.75907e-06	0.00351782	0.0032194	15	down
GO:0071496	cellular response to external stimulus	37/963	335/18888	8.52032e-06	0.00869073	0.0079535	37	down
GO:1990778	protein localization to cell periphery	38/963	356/18888	1.418e-05	0.0114988	0.0105234	38	down
GO:0006006	glucose metabolic process	25/963	192/18888	1.57827e-05	0.0114988	0.0105234	25	down
GO:1903825	organic acid transmembrane transport	22/963	159/18888	1.93725e-05	0.0116465	0.0106585	22	down
GO:0007219	Notch signaling pathway	24/963	183/18888	2.05526e-05	0.0116465	0.0106585	24	down
GO:0016236	macroautophagy	36/963	343/18888	3.39371e-05	0.0173079	0.0158397	36	down
GO:0051180	vitamin transport	11/963	51/18888	4.15988e-05	0.0192867	0.0176506	11	down
GO:0007266	Rho protein signal transduction	20/963	145/18888	4.77461e-05	0.0202921	0.0185707	20	down
GO:1905039	carboxylic acid transmembrane transport	21/963	158/18888	5.43732e-05	0.021331	0.0195215	21	down
GO:0007264	small GTPase mediated signal transduction	46/963	500/18888	8.18816e-05	0.0298283	0.027298	46	down
GO:0008360	regulation of cell shape	19/963	140/18888	9.1347e-05	0.031058	0.0284234	19	down
GO:0072659	protein localization to plasma membrane	31/963	293/18888	0.000100416	0.0320074	0.0292923	31	down
GO:0031668	cellular response to extracellular stimulus	29/963	269/18888	0.000119758	0.0359274	0.0328797	29	down
GO:0014037	Schwann cell differentiation	10/963	49/18888	0.000151407	0.0418802	0.0383275	10	down
GO:0019082	viral protein processing	8/963	32/18888	0.000156024	0.0418802	0.0383275	8	down
GO:0010715	regulation of extracellular matrix disassembly	6/963	18/18888	0.000189069	0.0442964	0.0405388	6	down
GO:0001558	regulation of cell growth	39/963	418/18888	0.000209045	0.0442964	0.0405388	39	down
GO:0014044	Schwann cell development	9/963	42/18888	0.000218178	0.0442964	0.0405388	9	down
GO:0071364	cellular response to epidermal growth factor stimulus	9/963	42/18888	0.000218178	0.0442964	0.0405388	9	down
GO:0042176	regulation of protein catabolic process	35/963	362/18888	0.000221848	0.0442964	0.0405388	35	down
GO:0045786	negative regulation of cell cycle	38/963	405/18888	0.00022407	0.0442964	0.0405388	38	down
GO:0008286	insulin receptor signaling pathway	17/963	126/18888	0.000225825	0.0442964	0.0405388	17	down
GO:0016049	cell growth	44/963	496/18888	0.000260804	0.0484424	0.044333	44	down
GO:0072348	sulfur compound transport	11/963	62/18888	0.000265958	0.0484424	0.044333	11	down
GO:0050708	regulation of protein secretion	28/963	269/18888	0.000279971	0.0492363	0.0450596	28	down

## Sheet: GO-BP AgNPs 24h
ID (24 h)	Description	GeneRatio	BgRatio	pvalue	p.adjust	qvalue	Count	updn
GO:0097501	stress response to metal ion	7/350	21/18888	6.57134e-08	0.000163857	0.000150765	7	up
GO:0061687	detoxification of inorganic compound	7/350	22/18888	9.48522e-08	0.000163857	0.000150765	7	up
GO:0006882	intracellular zinc ion homeostasis	8/350	36/18888	2.46957e-07	0.000178527	0.000164263	8	up
GO:0010273	detoxification of copper ion	6/350	16/18888	2.65574e-07	0.000178527	0.000164263	6	up
GO:1990169	stress response to copper ion	6/350	16/18888	2.65574e-07	0.000178527	0.000164263	6	up
GO:0071276	cellular response to cadmium ion	8/350	37/18888	3.10033e-07	0.000178527	0.000164263	8	up
GO:0046686	response to cadmium ion	9/350	60/18888	1.49499e-06	0.000737883	0.000678926	9	up
GO:0071294	cellular response to zinc ion	6/350	24/18888	3.93757e-06	0.00170054	0.00156466	6	up
GO:0046688	response to copper ion	7/350	38/18888	5.43863e-06	0.00208783	0.00192101	7	up
GO:0071280	cellular response to copper ion	6/350	26/18888	6.52772e-06	0.00225533	0.00207513	6	up
GO:0010639	negative regulation of organelle organization	20/350	365/18888	1.70969e-05	0.00536998	0.00494092	20	up
GO:0010043	response to zinc ion	7/350	51/18888	4.05814e-05	0.0111396	0.0102495	7	up
GO:0071479	cellular response to ionizing radiation	8/350	70/18888	4.45534e-05	0.0111396	0.0102495	8	up
GO:0034976	response to endoplasmic reticulum stress	16/350	269/18888	4.51386e-05	0.0111396	0.0102495	16	up
GO:0071214	cellular response to abiotic stimulus	18/350	334/18888	5.58095e-05	0.0120514	0.0110885	18	up
GO:0104004	cellular response to environmental stimulus	18/350	334/18888	5.58095e-05	0.0120514	0.0110885	18	up
GO:0045926	negative regulation of growth	15/350	247/18888	6.15051e-05	0.0125	0.0115013	15	up
GO:0030705	cytoskeleton-dependent intracellular transport	13/350	200/18888	9.57352e-05	0.0183758	0.0169076	13	up
GO:0006892	post-Golgi vesicle-mediated transport	9/350	102/18888	0.000117157	0.0201442	0.0185347	9	up
GO:0007026	negative regulation of microtubule depolymerization	5/350	27/18888	0.000122533	0.0201442	0.0185347	5	up
GO:0035966	response to topologically incorrect protein	11/350	152/18888	0.000127864	0.0201442	0.0185347	11	up
GO:0018209	peptidyl-serine modification	16/350	294/18888	0.00012827	0.0201442	0.0185347	16	up
GO:0071478	cellular response to radiation	12/350	181/18888	0.000146806	0.0220528	0.0202908	12	up
GO:0051054	positive regulation of DNA metabolic process	16/350	301/18888	0.000167978	0.0241818	0.0222497	16	up
GO:0098930	axonal transport	7/350	65/18888	0.000195504	0.0270186	0.0248598	7	up
GO:0042770	signal transduction in response to DNA damage	12/350	188/18888	0.000209233	0.0278038	0.0255823	12	up
GO:0031114	regulation of microtubule depolymerization	5/350	31/18888	0.000242689	0.0303493	0.0279244	5	up
GO:0071897	DNA biosynthetic process	12/350	192/18888	0.000254153	0.0303493	0.0279244	12	up
GO:0006986	response to unfolded protein	10/350	138/18888	0.000254741	0.0303493	0.0279244	10	up
GO:2000278	regulation of DNA biosynthetic process	9/350	115/18888	0.00029156	0.033578	0.0308952	9	up
GO:2000573	positive regulation of DNA biosynthetic process	7/350	70/18888	0.000311072	0.0346695	0.0318994	7	up
GO:1901880	negative regulation of protein depolymerization	7/350	71/18888	0.000339692	0.0366761	0.0337457	7	up
GO:0071241	cellular response to inorganic substance	13/350	229/18888	0.000362964	0.0378879	0.0348607	13	up
GO:0009636	response to toxic substance	14/350	260/18888	0.000372848	0.0378879	0.0348607	14	up
GO:0170039	GO:0170039	10/350	147/18888	0.000422701	0.0417266	0.0383927	10	up
GO:0006301	postreplication repair	5/350	35/18888	0.000436389	0.0418813	0.038535	5	up
GO:0006979	response to oxidative stress	18/350	398/18888	0.000484827	0.0452723	0.0416551	18	up
GO:0008088	axo-dendritic transport	7/350	76/18888	0.000516071	0.0469217	0.0431727	7	up
GO:0007095	mitotic G2 DNA damage checkpoint signaling	5/350	37/18888	0.000568476	0.0503611	0.0463373	5	up
GO:0140014	mitotic nuclear division	39/521	277/18888	4.74272e-17	1.94736e-13	1.74382e-13	39	down
GO:1902850	microtubule cytoskeleton organization involved in mitosis	28/521	164/18888	9.63421e-15	1.78628e-11	1.59958e-11	28	down
GO:0000280	nuclear division	46/521	446/18888	1.30513e-14	1.78628e-11	1.59958e-11	46	down
GO:0048285	organelle fission	48/521	493/18888	3.06849e-14	3.1498e-11	2.82059e-11	48	down
GO:0007059	chromosome segregation	42/521	423/18888	7.00754e-13	5.75459e-10	5.15312e-10	42	down
GO:0000070	mitotic sister chromatid segregation	27/521	188/18888	2.14126e-12	1.46533e-09	1.31218e-09	27	down
GO:0007051	spindle organization	27/521	197/18888	6.6015e-12	3.87225e-09	3.46753e-09	27	down
GO:0000819	sister chromatid segregation	29/521	229/18888	8.04104e-12	4.12706e-09	3.69571e-09	29	down
GO:0007088	regulation of mitotic nuclear division	21/521	118/18888	9.57875e-12	4.19374e-09	3.75541e-09	21	down
GO:0007052	mitotic spindle organization	22/521	131/18888	1.02137e-11	4.19374e-09	3.75541e-09	22	down
GO:0098813	nuclear chromosome segregation	34/521	317/18888	1.41357e-11	5.27645e-09	4.72496e-09	34	down
GO:0051783	regulation of nuclear division	23/521	147/18888	1.56235e-11	5.34584e-09	4.7871e-09	23	down
GO:0044772	mitotic cell cycle phase transition	38/521	451/18888	1.09536e-09	3.14705e-07	2.81812e-07	38	down
GO:0090068	positive regulation of cell cycle process	28/521	263/18888	1.09631e-09	3.14705e-07	2.81812e-07	28	down
GO:0051656	establishment of organelle localization	39/521	472/18888	1.14968e-09	3.14705e-07	2.81812e-07	39	down
GO:0000281	mitotic cytokinesis	15/521	88/18888	1.65958e-08	4.0221e-06	3.60171e-06	15	down
GO:0022900	electron transport chain	21/521	175/18888	1.66526e-08	4.0221e-06	3.60171e-06	21	down
GO:0051983	regulation of chromosome segregation	18/521	131/18888	2.11935e-08	4.83447e-06	4.32918e-06	18	down
GO:0050000	chromosome localization	17/521	120/18888	3.29324e-08	6.95325e-06	6.2265e-06	17	down
GO:0051231	spindle elongation	7/521	14/18888	3.38687e-08	6.95325e-06	6.2265e-06	7	down
GO:0051304	chromosome separation	14/521	81/18888	4.15468e-08	8.12339e-06	7.27433e-06	14	down
GO:0045787	positive regulation of cell cycle	29/521	332/18888	4.93563e-08	9.21169e-06	8.24888e-06	29	down
GO:1905820	positive regulation of chromosome separation	9/521	29/18888	5.28409e-08	9.43326e-06	8.4473e-06	9	down
GO:0051303	establishment of chromosome localization	16/521	112/18888	7.40652e-08	1.26713e-05	1.13469e-05	16	down
GO:0051310	metaphase plate congression	15/521	100/18888	9.77738e-08	1.60184e-05	1.43442e-05	15	down
GO:1905818	regulation of chromosome separation	13/521	74/18888	1.03717e-07	1.60184e-05	1.43442e-05	13	down
GO:0051306	mitotic sister chromatid separation	12/521	62/18888	1.05333e-07	1.60184e-05	1.43442e-05	12	down
GO:0061640	cytoskeleton-dependent cytokinesis	16/521	117/18888	1.38003e-07	2.02372e-05	1.8122e-05	16	down
GO:0006119	oxidative phosphorylation	18/521	148/18888	1.43105e-07	2.02617e-05	1.8144e-05	18	down
GO:0000910	cytokinesis	20/521	188/18888	2.71035e-07	3.70957e-05	3.32184e-05	20	down
GO:1901970	positive regulation of mitotic sister chromatid separation	7/521	18/18888	2.85266e-07	3.7784e-05	3.38348e-05	7	down
GO:0000022	mitotic spindle elongation	6/521	12/18888	3.43407e-07	4.40634e-05	3.94579e-05	6	down
GO:0010965	regulation of mitotic sister chromatid separation	11/521	59/18888	5.34806e-07	6.50779e-05	5.82759e-05	11	down
GO:0051225	spindle assembly	16/521	129/18888	5.38881e-07	6.50779e-05	5.82759e-05	16	down
GO:0009060	aerobic respiration	20/521	199/18888	6.77774e-07	7.95126e-05	7.1202e-05	20	down
GO:0051988	regulation of attachment of spindle microtubules to kinetochore	7/521	21/18888	9.69893e-07	0.000110622	9.90596e-05	7	down
GO:0033045	regulation of sister chromatid segregation	14/521	104/18888	1.01418e-06	0.000112546	0.000100783	14	down
GO:0044839	cell cycle G2/M phase transition	17/521	152/18888	1.05373e-06	0.000113859	0.000101958	17	down
GO:0000086	G2/M transition of mitotic cell cycle	16/521	136/18888	1.10719e-06	0.000116567	0.000104384	16	down
GO:0045333	cellular respiration	22/521	245/18888	1.29928e-06	0.000133372	0.000119432	22	down
GO:0000079	regulation of cyclin-dependent protein serine/threonine kinase activity	12/521	78/18888	1.41886e-06	0.000142093	0.000127242	12	down
GO:0033047	regulation of mitotic sister chromatid segregation	10/521	54/18888	1.88127e-06	0.000183917	0.000164694	10	down
GO:0009142	nucleoside triphosphate biosynthetic process	15/521	126/18888	2.05778e-06	0.000196494	0.000175956	15	down
GO:1904029	regulation of cyclin-dependent protein kinase activity	12/521	81/18888	2.14357e-06	0.000200034	0.000179126	12	down
GO:0120254	olefinic compound metabolic process	17/521	162/18888	2.56302e-06	0.000233861	0.000209418	17	down
GO:0051293	establishment of spindle localization	10/521	57/18888	3.1522e-06	0.000281368	0.00025196	10	down
GO:0051256	mitotic spindle midzone assembly	5/521	11/18888	6.30727e-06	0.00054875	0.000491395	5	down
GO:0051984	positive regulation of chromosome segregation	7/521	27/18888	6.415e-06	0.00054875	0.000491395	7	down
GO:0051653	spindle localization	10/521	62/18888	6.93698e-06	0.000581291	0.000520534	10	down
GO:0032465	regulation of cytokinesis	12/521	93/18888	9.35684e-06	0.000753318	0.000674581	12	down
GO:2001251	negative regulation of chromosome organization	12/521	93/18888	9.35684e-06	0.000753318	0.000674581	12	down
GO:0007091	metaphase/anaphase transition of mitotic cell cycle	12/521	94/18888	1.04619e-05	0.000821687	0.000735805	12	down
GO:1901987	regulation of cell cycle phase transition	30/521	455/18888	1.06063e-05	0.000821687	0.000735805	30	down
GO:0008608	attachment of spindle microtubules to kinetochore	9/521	52/18888	1.10392e-05	0.000837728	0.000750169	9	down
GO:0040001	establishment of mitotic spindle localization	8/521	40/18888	1.12214e-05	0.000837728	0.000750169	8	down
GO:0140694	non-membrane-bounded organelle assembly	28/521	413/18888	1.25449e-05	0.000919807	0.000823669	28	down
GO:0009206	purine ribonucleoside triphosphate biosynthetic process	13/521	112/18888	1.29709e-05	0.000934361	0.000836702	13	down
GO:0009145	purine nucleoside triphosphate biosynthetic process	13/521	113/18888	1.42947e-05	0.0010085	0.000903089	13	down
GO:0044784	metaphase/anaphase transition of cell cycle	12/521	97/18888	1.44913e-05	0.0010085	0.000903089	12	down
GO:0090235	regulation of metaphase plate congression	5/521	13/18888	1.67824e-05	0.00114847	0.00102843	5	down
GO:0033559	unsaturated fatty acid metabolic process	13/521	115/18888	1.73025e-05	0.00116466	0.00104293	13	down
GO:1901990	regulation of mitotic cell cycle phase transition	25/521	356/18888	2.0301e-05	0.00134445	0.00120393	25	down
GO:0009201	ribonucleoside triphosphate biosynthetic process	13/521	118/18888	2.28543e-05	0.00148952	0.00133383	13	down
GO:0045840	positive regulation of mitotic nuclear division	8/521	44/18888	2.34733e-05	0.00150596	0.00134856	8	down
GO:0042773	ATP synthesis coupled electron transport	12/521	102/18888	2.42459e-05	0.00150839	0.00135073	12	down
GO:0042775	mitochondrial ATP synthesis coupled electron transport	12/521	102/18888	2.42459e-05	0.00150839	0.00135073	12	down
GO:0010948	negative regulation of cell cycle process	23/521	316/18888	2.47239e-05	0.00151517	0.0013568	23	down
GO:0051255	spindle midzone assembly	5/521	14/18888	2.55144e-05	0.00154062	0.0013796	5	down
GO:0090307	mitotic spindle assembly	10/521	73/18888	3.0567e-05	0.00181896	0.00162884	10	down
GO:0007094	mitotic spindle assembly checkpoint signaling	8/521	46/18888	3.29266e-05	0.00187773	0.00168147	8	down
GO:0071173	spindle assembly checkpoint signaling	8/521	46/18888	3.29266e-05	0.00187773	0.00168147	8	down
GO:0071174	mitotic spindle checkpoint signaling	8/521	46/18888	3.29266e-05	0.00187773	0.00168147	8	down
GO:0022904	respiratory electron transport chain	13/521	123/18888	3.56039e-05	0.00198871	0.00178085	13	down
GO:0051098	regulation of binding	19/521	238/18888	3.58414e-05	0.00198871	0.00178085	19	down
GO:0030071	regulation of mitotic metaphase/anaphase transition	11/521	90/18888	3.68131e-05	0.00201539	0.00180474	11	down
GO:0031145	anaphase-promoting complex-dependent catabolic process	6/521	24/18888	3.77185e-05	0.00203711	0.00182419	6	down
GO:0009636	response to toxic substance	20/521	260/18888	3.8202e-05	0.00203711	0.00182419	20	down
GO:0031577	spindle checkpoint signaling	8/521	47/18888	3.87329e-05	0.00203894	0.00182583	8	down
GO:0033046	negative regulation of sister chromatid segregation	8/521	48/18888	4.53695e-05	0.00227179	0.00203435	8	down
GO:0033048	negative regulation of mitotic sister chromatid segregation	8/521	48/18888	4.53695e-05	0.00227179	0.00203435	8	down
GO:0045841	negative regulation of mitotic metaphase/anaphase transition	8/521	48/18888	4.53695e-05	0.00227179	0.00203435	8	down
GO:2000816	negative regulation of mitotic sister chromatid separation	8/521	48/18888	4.53695e-05	0.00227179	0.00203435	8	down
GO:0043567	regulation of insulin-like growth factor receptor signaling pathway	6/521	25/18888	4.84792e-05	0.00239826	0.0021476	6	down
GO:1902099	regulation of metaphase/anaphase transition of cell cycle	11/521	93/18888	5.00803e-05	0.00244797	0.00219211	11	down
GO:0033044	regulation of chromosome organization	19/521	247/18888	5.93524e-05	0.00283753	0.00254096	19	down
GO:0051302	regulation of cell division	16/521	186/18888	6.04269e-05	0.00283753	0.00254096	16	down
GO:0051985	negative regulation of chromosome segregation	8/521	50/18888	6.15052e-05	0.00283753	0.00254096	8	down
GO:1902100	negative regulation of metaphase/anaphase transition of cell cycle	8/521	50/18888	6.15052e-05	0.00283753	0.00254096	8	down
GO:1905819	negative regulation of chromosome separation	8/521	50/18888	6.15052e-05	0.00283753	0.00254096	8	down
GO:0043393	regulation of protein binding	13/521	130/18888	6.36654e-05	0.00290456	0.00260097	13	down
GO:1901988	negative regulation of cell cycle phase transition	20/521	273/18888	7.55564e-05	0.00339063	0.00303625	20	down
GO:1901293	nucleoside phosphate biosynthetic process	21/521	295/18888	7.59713e-05	0.00339063	0.00303625	21	down
GO:0005996	monosaccharide metabolic process	19/521	252/18888	7.76238e-05	0.00342713	0.00306893	19	down
GO:0009152	purine ribonucleotide biosynthetic process	17/521	211/18888	8.14927e-05	0.00355967	0.00318761	17	down
GO:0000075	cell cycle checkpoint signaling	16/521	191/18888	8.29031e-05	0.00358316	0.00320865	16	down
GO:0046390	ribose phosphate biosynthetic process	18/521	233/18888	8.73322e-05	0.00373527	0.00334486	18	down
GO:0048009	insulin-like growth factor receptor signaling pathway	8/521	53/18888	9.44445e-05	0.00399783	0.00357997	8	down
GO:1904666	regulation of ubiquitin protein ligase activity	5/521	18/18888	9.9645e-05	0.00417492	0.00373856	5	down
GO:0006754	ATP biosynthetic process	11/521	101/18888	0.000107128	0.00444312	0.00397873	11	down
GO:0009410	response to xenobiotic stimulus	27/521	444/18888	0.000115016	0.00472257	0.00422897	27	down
GO:0051294	establishment of spindle orientation	7/521	42/18888	0.000136237	0.00553849	0.00495961	7	down
GO:0010389	regulation of G2/M transition of mitotic cell cycle	11/521	104/18888	0.000139597	0.00561289	0.00502623	11	down
GO:0045839	negative regulation of mitotic nuclear division	8/521	56/18888	0.000140801	0.00561289	0.00502623	8	down
GO:0009141	nucleoside triphosphate metabolic process	19/521	266/18888	0.000157864	0.00616985	0.00552498	19	down
GO:0031915	positive regulation of synaptic plasticity	4/521	11/18888	0.000161847	0.00616985	0.00552498	4	down
GO:0051987	positive regulation of attachment of spindle microtubules to kinetochore	4/521	11/18888	0.000161847	0.00616985	0.00552498	4	down
GO:0072697	protein localization to cell cortex	4/521	11/18888	0.000161847	0.00616985	0.00552498	4	down
GO:0045786	negative regulation of cell cycle	25/521	405/18888	0.000162285	0.00616985	0.00552498	25	down
GO:0071900	regulation of protein serine/threonine kinase activity	19/521	267/18888	0.000165706	0.00624211	0.00558969	19	down
GO:0007093	mitotic cell cycle checkpoint signaling	13/521	143/18888	0.000168409	0.00628624	0.0056292	13	down
GO:0070979	protein K11-linked ubiquitination	6/521	31/18888	0.000175137	0.0064785	0.00580137	6	down
GO:0006690	icosanoid metabolic process	12/521	125/18888	0.00017845	0.00652139	0.00583977	12	down
GO:0051321	meiotic cell cycle	20/521	291/18888	0.000179473	0.00652139	0.00583977	20	down
GO:0009260	ribonucleotide biosynthetic process	17/521	226/18888	0.000187607	0.00675658	0.00605039	17	down
GO:0015980	energy derivation by oxidation of organic compounds	22/521	338/18888	0.000189237	0.00675658	0.00605039	22	down
GO:0009165	nucleotide biosynthetic process	20/521	293/18888	0.000196553	0.0069573	0.00623012	20	down
GO:0010639	negative regulation of organelle organization	23/521	365/18888	0.000218441	0.00762521	0.00682823	23	down
GO:0043161	proteasome-mediated ubiquitin-dependent protein catabolic process	24/521	389/18888	0.000219891	0.00762521	0.00682823	24	down
GO:0051443	positive regulation of ubiquitin-protein transferase activity	5/521	21/18888	0.000220994	0.00762521	0.00682823	5	down
GO:0006275	regulation of DNA replication	12/521	128/18888	0.00022311	0.00763407	0.00683616	12	down
GO:0007080	mitotic metaphase plate congression	8/521	60/18888	0.000230318	0.00781558	0.0069987	8	down
GO:0000727	double-strand break repair via break-induced replication	4/521	12/18888	0.000237487	0.00794679	0.00711619	4	down
GO:0015986	proton motive force-driven ATP synthesis	9/521	76/18888	0.000238055	0.00794679	0.00711619	9	down
GO:0090224	regulation of spindle organization	7/521	46/18888	0.00024577	0.00813815	0.00728755	7	down
GO:0019318	hexose metabolic process	17/521	232/18888	0.000255903	0.00834569	0.00747341	17	down
GO:0045931	positive regulation of mitotic cell cycle	12/521	130/18888	0.000257896	0.00834569	0.00747341	12	down
GO:0051785	positive regulation of nuclear division	8/521	61/18888	0.000258779	0.00834569	0.00747341	8	down
GO:0007015	actin filament organization	27/521	467/18888	0.000260168	0.00834569	0.00747341	27	down
GO:0019646	aerobic electron transport chain	10/521	94/18888	0.000265569	0.00845291	0.00756941	10	down
GO:0006260	DNA replication	19/521	278/18888	0.000277345	0.00875982	0.00784425	19	down
GO:0032467	positive regulation of cytokinesis	7/521	47/18888	0.000282001	0.0088389	0.00791506	7	down
GO:0090329	regulation of DNA-templated DNA replication	7/521	48/18888	0.000322402	0.0100134	0.00896677	7	down
GO:0051784	negative regulation of nuclear division	8/521	63/18888	0.000324349	0.0100134	0.00896677	8	down
GO:0051347	positive regulation of transferase activity	23/521	376/18888	0.000333791	0.0102066	0.00913977	23	down
GO:1900103	positive regulation of endoplasmic reticulum unfolded protein response	4/521	13/18888	0.000335579	0.0102066	0.00913977	4	down
GO:1901991	negative regulation of mitotic cell cycle phase transition	15/521	195/18888	0.000347528	0.0104634	0.0093698	15	down
GO:0000132	establishment of mitotic spindle orientation	6/521	35/18888	0.000351669	0.0104634	0.0093698	6	down
GO:0071398	cellular response to fatty acid	6/521	35/18888	0.000351669	0.0104634	0.0093698	6	down
GO:1902749	regulation of cell cycle G2/M phase transition	11/521	116/18888	0.000365921	0.0108091	0.00967938	11	down
GO:1903046	meiotic cell cycle process	16/521	218/18888	0.000378274	0.0110942	0.00993466	16	down
GO:1901989	positive regulation of cell cycle phase transition	11/521	117/18888	0.000394066	0.0114754	0.010276	11	down
GO:0098869	cellular oxidant detoxification	10/521	99/18888	0.000404885	0.0116256	0.0104105	10	down
GO:1901992	positive regulation of mitotic cell cycle phase transition	10/521	99/18888	0.000404885	0.0116256	0.0104105	10	down
GO:0072331	signal transduction by p53 class mediator	14/521	177/18888	0.000409412	0.0116739	0.0104538	14	down
GO:0051258	protein polymerization	19/521	287/18888	0.000412836	0.0116904	0.0104685	19	down
GO:0031100	animal organ regeneration	8/521	66/18888	0.000447556	0.0125867	0.0112712	8	down
GO:0034116	positive regulation of heterotypic cell-cell adhesion	4/521	14/18888	0.000459604	0.0127509	0.0114182	4	down
GO:0045842	positive regulation of mitotic metaphase/anaphase transition	4/521	14/18888	0.000459604	0.0127509	0.0114182	4	down
GO:0006692	prostanoid metabolic process	7/521	51/18888	0.000472124	0.0130104	0.0116505	7	down
GO:0031668	cellular response to extracellular stimulus	18/521	269/18888	0.000511882	0.0140119	0.0125474	18	down
GO:1902600	proton transmembrane transport	13/521	161/18888	0.000536008	0.0145751	0.0130518	13	down
GO:0030174	regulation of DNA-templated DNA replication initiation	4/521	15/18888	0.000613131	0.0163189	0.0146132	4	down
GO:0044771	meiotic cell cycle phase transition	4/521	15/18888	0.000613131	0.0163189	0.0146132	4	down
GO:1902101	positive regulation of metaphase/anaphase transition of cell cycle	4/521	15/18888	0.000613131	0.0163189	0.0146132	4	down
GO:0001889	liver development	12/521	143/18888	0.000616032	0.0163189	0.0146132	12	down
GO:0007143	female meiotic nuclear division	6/521	39/18888	0.000643969	0.0169496	0.015178	6	down
GO:0045859	regulation of protein kinase activity	26/521	470/18888	0.000652647	0.0170686	0.0152846	26	down
GO:0032091	negative regulation of protein binding	8/521	71/18888	0.000735291	0.0191083	0.0171111	8	down
GO:0061008	hepaticobiliary system development	12/521	146/18888	0.000741214	0.019141	0.0171404	12	down
GO:0048732	gland development	25/521	449/18888	0.000750901	0.01927	0.0172559	25	down
GO:0031639	plasminogen activation	5/521	27/18888	0.000764852	0.0195061	0.0174673	5	down
GO:1904019	epithelial cell apoptotic process	12/521	147/18888	0.000787397	0.0198883	0.0178096	12	down
GO:0006164	purine nucleotide biosynthetic process	17/521	256/18888	0.000789525	0.0198883	0.0178096	17	down
GO:0042448	progesterone metabolic process	4/521	16/18888	0.000799783	0.0200238	0.0179309	4	down
GO:0006631	fatty acid metabolic process	23/521	401/18888	0.000811514	0.0201944	0.0180837	23	down
GO:0042593	glucose homeostasis	17/521	258/18888	0.000860689	0.0212891	0.019064	17	down
GO:0001676	long-chain fatty acid metabolic process	10/521	109/18888	0.000867801	0.0213365	0.0191064	10	down
GO:0033500	carbohydrate homeostasis	17/521	259/18888	0.000898278	0.0219543	0.0196597	17	down
GO:0034508	centromere complex assembly	5/521	28/18888	0.000910227	0.0220307	0.019728	5	down
GO:0006006	glucose metabolic process	14/521	192/18888	0.000917498	0.0220307	0.019728	14	down
GO:0071897	DNA biosynthetic process	14/521	192/18888	0.000917498	0.0220307	0.019728	14	down
GO:0048144	fibroblast proliferation	10/521	110/18888	0.000931571	0.0222004	0.01988	10	down
GO:0070542	response to fatty acid	7/521	57/18888	0.000935379	0.0222004	0.01988	7	down
GO:0060236	regulation of mitotic spindle organization	6/521	42/18888	0.000965628	0.0227866	0.020405	6	down
GO:0031669	cellular response to nutrient levels	16/521	239/18888	0.00102319	0.0240069	0.0214977	16	down
GO:0019369	arachidonic acid metabolic process	7/521	58/18888	0.00103891	0.0242374	0.0217041	7	down
GO:0072522	purine-containing compound biosynthetic process	17/521	264/18888	0.00110792	0.0257013	0.023015	17	down
GO:0031667	response to nutrient levels	26/521	490/18888	0.00119273	0.0275132	0.0246375	26	down
GO:0097421	liver regeneration	5/521	30/18888	0.00126131	0.0289327	0.0259086	5	down
GO:0009205	purine ribonucleoside triphosphate metabolic process	16/521	244/18888	0.00127081	0.0289885	0.0259586	16	down
GO:0030261	chromosome condensation	6/521	45/18888	0.00139845	0.0317239	0.0284081	6	down
GO:1902042	negative regulation of extrinsic apoptotic signaling pathway via death domain receptors	5/521	31/18888	0.00147019	0.0331682	0.0297015	5	down
GO:0045930	negative regulation of mitotic cell cycle	16/521	248/18888	0.00150369	0.0337385	0.0302122	16	down
GO:0000212	meiotic spindle organization	4/521	19/18888	0.00159507	0.0354019	0.0317017	4	down
GO:0033194	response to hydroperoxide	4/521	19/18888	0.00159507	0.0354019	0.0317017	4	down
GO:0009144	purine nucleoside triphosphate metabolic process	16/521	250/18888	0.00163298	0.0360374	0.0322708	16	down
GO:0006261	DNA-templated DNA replication	12/521	160/18888	0.00164125	0.0360374	0.0322708	12	down
GO:0042180	cellular ketone metabolic process	15/521	227/18888	0.00165137	0.0360666	0.0322969	15	down
GO:0006066	alcohol metabolic process	21/521	373/18888	0.00169106	0.0362403	0.0324525	21	down
GO:1990748	cellular detoxification	10/521	119/18888	0.00169725	0.0362403	0.0324525	10	down
GO:0009199	ribonucleoside triphosphate metabolic process	16/521	251/18888	0.00170105	0.0362403	0.0324525	16	down
GO:0051642	centrosome localization	5/521	32/18888	0.00170345	0.0362403	0.0324525	5	down
GO:0061842	microtubule organizing center localization	5/521	32/18888	0.00170345	0.0362403	0.0324525	5	down
GO:0097191	extrinsic apoptotic signaling pathway	15/521	230/18888	0.00187762	0.0397396	0.0355861	15	down
GO:0019693	ribose phosphate metabolic process	25/521	480/18888	0.00189334	0.039867	0.0357001	25	down
GO:0046883	regulation of hormone secretion	16/521	254/18888	0.0019197	0.0402157	0.0360123	16	down
GO:0006921	cellular component disassembly involved in execution phase of apoptosis	5/521	33/18888	0.00196275	0.0409088	0.036633	5	down
GO:0031055	chromatin remodeling at centromere	3/521	10/18888	0.00216656	0.0444795	0.0398305	3	down
GO:0034080	CENP-A containing chromatin assembly	3/521	10/18888	0.00216656	0.0444795	0.0398305	3	down
GO:0038129	ERBB3 signaling pathway	3/521	10/18888	0.00216656	0.0444795	0.0398305	3	down
GO:0046887	positive regulation of hormone secretion	11/521	144/18888	0.00218815	0.0446993	0.0400274	11	down
GO:0042770	signal transduction in response to DNA damage	13/521	188/18888	0.00221553	0.0450345	0.0403275	13	down
GO:0070371	ERK1 and ERK2 cascade	19/521	332/18888	0.00229539	0.0462784	0.0414414	19	down
GO:0010811	positive regulation of cell-substrate adhesion	10/521	124/18888	0.002305	0.0462784	0.0414414	10	down
GO:0071333	cellular response to glucose stimulus	11/521	145/18888	0.00231054	0.0462784	0.0414414	11	down
GO:0006268	DNA unwinding involved in DNA replication	4/521	21/18888	0.00235778	0.0465434	0.0416787	4	down
GO:0090266	regulation of mitotic cell cycle spindle assembly checkpoint	4/521	21/18888	0.00235778	0.0465434	0.0416787	4	down
GO:1903504	regulation of mitotic spindle checkpoint	4/521	21/18888	0.00235778	0.0465434	0.0416787	4	down
GO:0032392	DNA geometric change	8/521	85/18888	0.00237968	0.0467511	0.0418647	8	down
GO:0006693	prostaglandin metabolic process	6/521	50/18888	0.00242994	0.0472912	0.0423483	6	down
GO:0042776	proton motive force-driven mitochondrial ATP synthesis	7/521	67/18888	0.00243021	0.0472912	0.0423483	7	down
GO:0071496	cellular response to external stimulus	19/521	335/18888	0.0025372	0.0491402	0.0440041	19	down
