# Supplementary material for: A systems biology approach to understand temporal evolution of silver nanoparticle toxicity
Source: NPJ Syst Biol Appl. 2025 Jul 19;11:80. doi: 10.1038/s41540-025-00561-7 (PMC12274429; doi:10.1038/s41540-025-00561-7)
Supplement: Supplementary file 4 — Supplementary Data 3 [file 41540_2025_561_MOESM4_ESM.xlsx]

## Sheet: Hub AgNPs 6h
Supplementary Data 3. Degree of genes after exposure to AgNPs. The table presents key genes after 6 h and 24 h exposure to AgNPs that identified through PPI network analysis, sorted by degree of connectivity. Columns include the serial number (No.), STRING database identifier (STRING_id), degree of connectivity (degree), gene symbol (symbol), adjusted p-value (padj), and log2FC (log2FoldChange) i…
No.	STRING_id	degree	symbol	padj	log2FoldChange
1	9606.ENSP00000389103	43	RPL23A	0.0290771	0.288291
2	9606.ENSP00000225430	40	RPL19	0.000776599	0.507116
3	9606.ENSP00000270625	40	RPS11	0.0119889	0.319579
4	9606.ENSP00000346027	40	RPL21	0.000692236	0.584844
5	9606.ENSP00000428085	40	RPL30	0.00176694	0.380391
6	9606.ENSP00000431822	40	FAU	0.0284897	0.30269
7	9606.ENSP00000259469	39	RPL35	0.00176694	0.553393
8	9606.ENSP00000296674	39	RPS23	0.000651728	0.375373
9	9606.ENSP00000311430	39	RPL4	0.034659	0.222568
10	9606.ENSP00000359345	39	RPL5	5.40879e-07	0.553205
11	9606.ENSP00000361076	39	RPL7A	0.0487702	0.227611
12	9606.ENSP00000377640	39	RPL24	1.89344e-06	0.585309
13	9606.ENSP00000379506	39	RPL14	0.00372308	0.42954
14	9606.ENSP00000386717	39	RPL31	6.60788e-06	0.621267
15	9606.ENSP00000403172	39	RPL6	0.0016213	0.4145
16	9606.ENSP00000414321	39	RPS24	2.31741e-07	0.667029
17	9606.ENSP00000416429	39	RPL32	0.036617	0.357038
18	9606.ENSP00000420311	39	RPL23	1.41579e-07	0.735487
19	9606.ENSP00000429374	39	RPS20	0.035114	0.250407
20	9606.ENSP00000495672	39	RPL35A	0.00873041	0.32439
21	9606.ENSP00000496250	39	RPL11	5.94393e-05	0.435369
22	9606.ENSP00000230050	38	RPS12	0.00654396	0.304037
23	9606.ENSP00000309830	38	RPL38	0.00245966	0.44669
24	9606.ENSP00000341885	38	RPS2	0.032073	-0.357827
25	9606.ENSP00000346015	38	RPL27A	0.0338189	0.242313
26	9606.ENSP00000369757	38	RPS6	5.05672e-05	0.476107
27	9606.ENSP00000378163	38	RPL34	0.00923695	0.338633
28	9606.ENSP00000379888	38	RPS8	0.0342631	0.283897
29	9606.ENSP00000418082	38	RPL37A	0.000488817	0.393191
30	9606.ENSP00000272317	36	RPS27A	1.36532e-07	0.647589
31	9606.ENSP00000463784	36	RPL26	4.74754e-05	0.420674
32	9606.ENSP00000495273	36	RPS7	7.8822e-05	0.435227
33	9606.ENSP00000274242	35	RPL37	0.00475622	0.418088
34	9606.ENSP00000339795	34	RPL7	6.00602e-06	0.847245
35	9606.ENSP00000431240	34	RPLP2	0.0188384	0.285857
36	9606.ENSP00000498019	34	RPS17	0.0011642	0.397563
37	9606.ENSP00000346001	33	RPL3	0.010553	0.302217
38	9606.ENSP00000346088	29	RPL22	0.0410905	0.305299
39	9606.ENSP00000362744	29	RPS4X	0.0430546	0.22438
40	9606.ENSP00000355315	19	RPL39	0.00934865	0.448529
41	9606.ENSP00000386541	14	PSMD14	0.0158566	0.375358
42	9606.ENSP00000219313	13	PSMD7	0.0232185	0.396603
43	9606.ENSP00000460348	13	PRPF8	0.000130488	-0.395297
44	9606.ENSP00000244230	12	MPHOSPH10	0.000789003	0.917929
45	9606.ENSP00000266735	12	SNRPF	0.0183097	0.47538
46	9606.ENSP00000348442	12	PSMD12	0.0151979	0.381821
47	9606.ENSP00000400591	12	SNRPE	0.0121953	0.457531
48	9606.ENSP00000391211	12	PSMC2	0.000288202	0.467797
49	9606.ENSP00000384302	12	WDR43	0.0394332	0.332679
50	9606.ENSP00000484998	12	PSMC6	0.00032022	0.695541
51	9606.ENSP00000044462	11	PSMA4	8.71285e-06	0.495151
52	9606.ENSP00000225298	11	UTP18	0.00485948	0.402492
53	9606.ENSP00000223321	11	PSMA2	0.0179126	0.310549
54	9606.ENSP00000261303	11	PSMC1	0.0317914	0.449906
55	9606.ENSP00000300413	11	SNRPD1	1.51437e-05	0.720204
56	9606.ENSP00000317123	11	SNRNP200	0.0317351	-0.238504
57	9606.ENSP00000393388	11	SNRPG	0.0112552	0.649906
58	9606.ENSP00000216455	10	PSMA3	0.00371204	0.379173
59	9606.ENSP00000232888	10	RRP9	0.0377822	-0.535322
60	9606.ENSP00000261708	10	UTP6	0.000693693	0.543672
61	9606.ENSP00000264279	10	NOP58	0.000718218	0.492716
62	9606.ENSP00000296792	10	UTP15	0.00846945	0.539883
63	9606.ENSP00000314193	10	WDR75	0.0341224	0.376615
64	9606.ENSP00000262193	10	PSMB1	0.0355122	0.328662
65	9606.ENSP00000363642	10	BMS1	0.0410184	0.349365
66	9606.ENSP00000417142	10	NDUFA5	0.00337066	0.627818
67	9606.ENSP00000254803	9	UTP3	0.0269916	0.594288
68	9606.ENSP00000259457	9	PSMB7	0.0290984	0.3891
69	9606.ENSP00000297990	9	NOL6	0.0010859	-0.410969
70	9606.ENSP00000296684	9	NDUFS4	0.00222024	0.508401
71	9606.ENSP00000335153	9	HSP90AA1	2.5557e-10	0.779728
72	9606.ENSP00000330737	9	NDUFA12	0.000772668	0.604078
73	9606.ENSP00000360492	9	NDUFA1	0.00413083	0.511918
74	9606.ENSP00000360532	9	CDC5L	0.0218292	0.426749
75	9606.ENSP00000274137	8	NDUFS6	0.0309462	0.535948
76	9606.ENSP00000315774	8	NDUFS8	0.0342192	-0.344369
77	9606.ENSP00000346012	8	RPL36AL	1.27793e-07	0.840662
78	9606.ENSP00000310572	8	PSMC5	0.0145336	0.345366
79	9606.ENSP00000362058	8	NDUFS5	4.7042e-07	0.74285
80	9606.ENSP00000370589	8	NOP56	0.0401862	0.274472
81	9606.ENSP00000366557	8	CRNKL1	0.036617	0.493036
82	9606.ENSP00000369176	8	NDUFB6	0.0376653	0.446529
83	9606.ENSP00000412566	8	SNRPB	0.0122317	-0.374197
84	9606.ENSP00000423673	8	NDUFA13	0.0255112	0.383414
85	9606.ENSP00000246071	7	SNRPB2	0.000672939	0.587585
86	9606.ENSP00000249299	7	LSM8	0.0145336	0.596137
87	9606.ENSP00000328854	7	NOC4L	0.0193421	-0.394459
88	9606.ENSP00000478877	7	ADRM1	0.0198781	-0.367738
89	9606.ENSP00000329967	6	TBK1	0.00208946	0.725136
90	9606.ENSP00000302160	6	LSM3	1.69191e-06	0.735477
91	9606.ENSP00000360609	6	HSP90AB1	9.89438e-05	0.372529
92	9606.ENSP00000271628	5	SF3B4	0.000452142	-0.460147
93	9606.ENSP00000402338	5	RPF2	0.0304535	0.458845
94	9606.ENSP00000410758	5	LSM5	0.00445595	0.537173
95	9606.ENSP00000205402	4	DLD	0.0156925	0.315706
96	9606.ENSP00000216252	4	PHF5A	0.0119	0.521368
97	9606.ENSP00000275603	4	CCT6A	0.00222024	0.332308
98	9606.ENSP00000280326	4	CCT5	0.00556878	0.33158
99	9606.ENSP00000223324	4	MRPL32	0.0412541	0.440391
100	9606.ENSP00000286788	4	CCT8	0.020527	0.288056
101	9606.ENSP00000296102	4	MRPL33	1.78946e-05	0.621379
102	9606.ENSP00000302886	4	PA2G4	0.0321477	0.265392
103	9606.ENSP00000299300	4	CCT2	0.000822276	0.39631
104	9606.ENSP00000324804	4	PPP2R1A	0.00635741	-0.359564
105	9606.ENSP00000269571	4	ERBB2	0.0061836	-0.533597
106	9606.ENSP00000302961	4	HSPA4	0.035742	0.254236
107	9606.ENSP00000260443	4	RSL24D1	0.000936111	0.434081
108	9606.ENSP00000231487	4	SKP1	0.0150549	0.350214
109	9606.ENSP00000256383	4	EIF2S1	0.0304552	0.289864
110	9606.ENSP00000354040	4	GTPBP4	0.0334694	0.308073
111	9606.ENSP00000316029	4	TLN1	0.000113598	-0.465775
112	9606.ENSP00000307241	4	PDHB	0.0165063	0.378157
113	9606.ENSP00000362680	4	SRC	0.000395086	-0.402188
114	9606.ENSP00000362153	4	GNL2	0.0150712	0.543696
115	9606.ENSP00000358140	4	EIF3A	0.0013492	0.51359
116	9606.ENSP00000461879	4	POLR2A	8.11344e-06	-0.581534
117	9606.ENSP00000317334	4	TCP1	0.0241146	0.287915
118	9606.ENSP00000430494	4	UQCRB	4.46553e-06	0.745003
119	9606.ENSP00000483484	4	NSA2	1.36561e-05	0.765018
120	9606.ENSP00000211998	3	VCL	0.00922015	0.337272
121	9606.ENSP00000220849	3	EIF3E	0.00302459	0.370205
122	9606.ENSP00000228825	3	ARPC3	0.0013492	0.499862
123	9606.ENSP00000263238	3	ACTR3	0.00849296	0.384275
124	9606.ENSP00000306548	3	MRPL13	0.0419863	0.369352
125	9606.ENSP00000227868	3	PDHX	0.0189876	0.436596
126	9606.ENSP00000297579	3	DCAF13	0.0193762	0.417792
127	9606.ENSP00000216442	3	ATP6V1D	0.0315378	0.434158
128	9606.ENSP00000329757	3	ATP6V0C	0.0190693	-0.413087
129	9606.ENSP00000276201	3	UPF3B	0.00308601	0.714334
130	9606.ENSP00000351646	3	STIP1	1.25718e-05	0.443302
131	9606.ENSP00000295685	3	ARPC2	0.0169347	0.313336
132	9606.ENSP00000346839	3	FN1	1.58558e-06	-0.5262
133	9606.ENSP00000358563	3	DKC1	0.0107869	0.301444
134	9606.ENSP00000360850	3	MRPS2	0.0368702	-0.466714
135	9606.ENSP00000327889	3	INTS5	0.0125492	-0.779383
136	9606.ENSP00000356421	3	UCHL5	0.0117152	0.424509
137	9606.ENSP00000379350	3	ITGB1	0.000187812	0.567821
138	9606.ENSP00000385722	3	INTS1	0.000140214	-0.642099
139	9606.ENSP00000463058	3	RBM8A	0.00704568	0.442084
140	9606.ENSP00000451818	3	SRP54	0.00029713	0.618594
141	9606.ENSP00000367220	3	ACTR2	0.0110167	0.358074
142	9606.ENSP00000369134	3	PDHA1	0.00566857	0.3494
143	9606.ENSP00000377944	3	UTP14A	0.0435129	0.521195
144	9606.ENSP00000407323	3	EBNA1BP2	5.54463e-05	0.507243
145	9606.ENSP00000434729	3	ATP6V0B	0.0126968	-0.486801
146	9606.ENSP00000470252	3	SUPT5H	3.44714e-06	0.519795
147	9606.ENSP00000475615	3	CWC15	0.00781557	0.69867
148	9606.ENSP00000261890	2	RAB11A	0.0113368	0.341865
149	9606.ENSP00000215375	2	ATP5F1D	0.000435622	-0.70066
150	9606.ENSP00000301587	2	ATP5PD	0.00372308	0.369798
151	9606.ENSP00000269980	2	BCKDHA	0.00772339	-0.42249
152	9606.ENSP00000001008	2	FKBP4	1.44951e-08	0.756982
153	9606.ENSP00000216479	2	AHSA1	7.22696e-05	0.493553
154	9606.ENSP00000303754	2	PPID	0.000321914	0.734915
155	9606.ENSP00000254940	2	NIP7	0.0410835	0.388173
156	9606.ENSP00000263857	2	POLR1A	0.0355209	-0.351351
157	9606.ENSP00000265565	2	SCAP	0.0232206	-0.47305
158	9606.ENSP00000250784	2	RPS4Y1	0.00635939	0.625566
159	9606.ENSP00000261868	2	EIF3J	0.00128474	0.47448
160	9606.ENSP00000355890	2	EPRS1	0.00181984	0.458742
161	9606.ENSP00000356989	2	PFDN2	4.23031e-05	0.803789
162	9606.ENSP00000236273	2	SYF2	0.0108456	0.760523
163	9606.ENSP00000301740	2	SRRM2	0.0471152	-0.354516
164	9606.ENSP00000294304	2	LRP5	0.0100666	-0.357585
165	9606.ENSP00000358674	2	UBL4A	0.0110468	-0.436469
166	9606.ENSP00000350071	2	STRN3	0.00781557	0.57377
167	9606.ENSP00000340883	2	SMARCB1	0.0314362	-0.580218
168	9606.ENSP00000336687	2	CBX3	3.27161e-05	0.500578
169	9606.ENSP00000338862	2	BRIX1	0.000395086	0.613464
170	9606.ENSP00000351214	2	TOMM7	0.000644714	0.613261
171	9606.ENSP00000309565	2	UQCRH	4.00557e-06	0.632346
172	9606.ENSP00000358777	2	ATP6AP1	0.0397638	-0.32576
173	9606.ENSP00000410339	2	TOMM40	0.00376094	-0.575759
174	9606.ENSP00000338413	2	UBA1	0.00322061	-0.381318
175	9606.ENSP00000368678	2	AGRN	6.69126e-09	-0.677871
176	9606.ENSP00000360473	2	PFDN4	0.0041221	0.802439
177	9606.ENSP00000267884	2	SRP14	0.000121214	0.543482
178	9606.ENSP00000342889	2	POLR2K	0.00435359	0.486884
179	9606.ENSP00000360525	2	MAGOH	5.07114e-05	1.0917
180	9606.ENSP00000469240	2	CHMP2A	0.0165074	0.470445
181	9606.ENSP00000306003	2	ATP5ME	0.0498009	0.434334
182	9606.ENSP00000306902	2	MRPL4	0.0122062	-0.490726
183	9606.ENSP00000340019	2	HSPD1	2.50597e-10	0.617587
184	9606.ENSP00000354722	2	EIF1AY	4.78146e-05	1.50398
185	9606.ENSP00000355231	2	BECN1	0.0126689	0.463392
186	9606.ENSP00000362105	2	UTP11	0.0015881	0.683298
187	9606.ENSP00000384952	2	MRPS12	0.000190662	-0.606279
188	9606.ENSP00000391669	2	BCAR1	0.0192328	-0.449161
189	9606.ENSP00000401980	2	MAVS	1.09278e-05	-0.568013
190	9606.ENSP00000429931	2	EIF3H	0.00469573	0.353888
191	9606.ENSP00000438204	2	TOMM5	0.00971478	0.405481
192	9606.ENSP00000441543	2	UBC	0.00251523	0.361205
193	9606.ENSP00000442600	2	DAG1	0.000101735	-0.559163
194	9606.ENSP00000447942	2	PFDN5	0.0149088	0.4082
195	9606.ENSP00000451291	2	HNRNPC	0.0202866	0.31038
196	9606.ENSP00000451828	2	AKT1	0.0365387	-0.303607
197	9606.ENSP00000470142	2	UPF1	0.0135082	-0.424996
198	9606.ENSP00000481380	2	CCNA2	0.0454977	-0.434472
199	9606.ENSP00000495128	2	SRP72	0.0454977	0.327139
200	9606.ENSP00000216294	1	SNAPC1	0.00295541	0.686256
201	9606.ENSP00000224862	1	FBXL15	0.0150712	-0.783451
202	9606.ENSP00000200453	1	PPP1R15A	3.57423e-08	1.11221
203	9606.ENSP00000258098	1	RAB11FIP5	0.00427263	-0.572533
204	9606.ENSP00000252674	1	MLLT1	0.00490706	-0.629286
205	9606.ENSP00000188312	1	ACTR6	0.00318553	0.629939
206	9606.ENSP00000255120	1	NASP	0.00735424	0.519795
207	9606.ENSP00000198767	1	RRN3	0.0168549	0.411387
208	9606.ENSP00000264926	1	RAD18	0.000977545	0.668773
209	9606.ENSP00000258169	1	MPHOSPH6	0.0233816	0.677752
210	9606.ENSP00000267101	1	ERBB3	0.00216141	-1.09635
211	9606.ENSP00000240922	1	NAA50	0.0371789	0.365418
212	9606.ENSP00000301019	1	CDT1	0.000155659	-0.635975
213	9606.ENSP00000274712	1	ZMAT2	0.0114479	0.436901
214	9606.ENSP00000296930	1	NPM1	0.000500935	0.355149
215	9606.ENSP00000221138	1	PPP2CB	0.00356833	0.388452
216	9606.ENSP00000263388	1	NOTCH3	5.39251e-13	-0.797255
217	9606.ENSP00000220853	1	EMC2	0.0061836	0.654905
218	9606.ENSP00000254810	1	H3-3B	0.00244735	0.29658
219	9606.ENSP00000262613	1	NHERF1	0.000864259	-0.78032
220	9606.ENSP00000233893	1	HSPE1	6.02091e-09	0.798508
221	9606.ENSP00000297185	1	HSPA9	0.00277544	0.342467
222	9606.ENSP00000286398	1	SMC2	0.0263769	0.357396
223	9606.ENSP00000325827	1	SEC16A	0.00751233	-0.337298
224	9606.ENSP00000226218	1	VTN	0.012263	-0.586188
225	9606.ENSP00000325398	1	TPRKB	0.00849296	0.451597
226	9606.ENSP00000229179	1	NUP107	0.0147509	0.381822
227	9606.ENSP00000222329	1	ERF	1.36532e-07	-0.83521
228	9606.ENSP00000218089	1	STAG2	0.0231211	0.421351
229	9606.ENSP00000353284	1	DDX3Y	0.0447084	0.512395
230	9606.ENSP00000025008	1	RB1CC1	0.0309462	0.499959
231	9606.ENSP00000345347	1	HMGB1	0.0061836	0.373894
232	9606.ENSP00000242786	1	ADGRE5	0.00351569	-0.571926
233	9606.ENSP00000305255	1	STX8	0.0256528	0.548109
234	9606.ENSP00000326119	1	PMAIP1	0.00193991	0.753063
235	9606.ENSP00000226796	1	GAR1	0.0246035	0.714102
236	9606.ENSP00000221566	1	SGTA	0.0104631	-0.454278
237	9606.ENSP00000164227	1	BCL3	9.9967e-15	-1.07125
238	9606.ENSP00000320184	1	MRPS23	0.0278838	0.32552
239	9606.ENSP00000357320	1	DAP3	0.0294526	0.359158
240	9606.ENSP00000225614	1	GALK1	0.0258427	-0.468021
241	9606.ENSP00000367888	1	LRP4	0.0210421	-0.611925
242	9606.ENSP00000203001	1	TRMT6	0.00131411	0.597568
243	9606.ENSP00000246548	1	UBA2	0.0100722	0.320324
244	9606.ENSP00000309591	1	PRKACA	0.0120173	-0.474136
245	9606.ENSP00000364886	1	RND3	1.80471e-06	0.918587
246	9606.ENSP00000333283	1	FAAP100	0.0321477	-0.470912
247	9606.ENSP00000264867	1	PPARGC1A	0.0264499	-2.04249
248	9606.ENSP00000350199	1	AP1B1	0.00324048	-0.537619
249	9606.ENSP00000378769	1	PPP1CB	0.0321319	0.307069
250	9606.ENSP00000325562	1	MICOS10	0.0456462	0.388053
251	9606.ENSP00000270257	1	GEMIN7	0.00334444	-0.694101
252	9606.ENSP00000312709	1	TAF7	0.0244185	0.355884
253	9606.ENSP00000387334	1	NLRX1	0.044393	-0.573605
254	9606.ENSP00000393541	1	IFT27	0.0183258	-0.608915
255	9606.ENSP00000377192	1	G6PD	0.0015493	-0.323831
256	9606.ENSP00000339976	1	TAF1A	0.00372308	0.959773
257	9606.ENSP00000391249	1	SEPTIN9	0.0473007	-0.22733
258	9606.ENSP00000307078	1	KIF5B	0.0189876	0.311627
259	9606.ENSP00000337632	1	SARNP	0.00649807	0.903991
260	9606.ENSP00000285071	1	FLCN	0.00322153	0.640093
261	9606.ENSP00000428259	1	CETN3	0.0169347	0.96662
262	9606.ENSP00000331019	1	RPS27L	0.00102582	0.413036
263	9606.ENSP00000317469	1	BBS1	0.0051094	-0.843221
264	9606.ENSP00000428209	1	UBE2V2	0.0259887	0.450312
265	9606.ENSP00000363827	1	HSPG2	5.55051e-08	-0.902965
266	9606.ENSP00000327821	1	XPOT	0.011003	0.329929
267	9606.ENSP00000369965	1	BTF3	0.0134033	0.29963
268	9606.ENSP00000341826	1	HNRNPA1	0.0007558	0.452506
269	9606.ENSP00000346694	1	HNRNPA2B1	1.42428e-08	0.550679
270	9606.ENSP00000346173	1	ETFB	0.0393878	0.32784
271	9606.ENSP00000384848	1	PRR5	0.0338674	-0.860738
272	9606.ENSP00000297151	1	SLU7	0.000146158	0.888256
273	9606.ENSP00000333769	1	BSG	0.00217574	-0.398061
274	9606.ENSP00000420588	1	TFAM	0.0255112	0.406175
275	9606.ENSP00000380998	1	CHMP1A	0.00150713	-0.559845
276	9606.ENSP00000299601	1	LEO1	0.00873041	0.627374
277	9606.ENSP00000339495	1	NELFB	0.0150766	-0.489309
278	9606.ENSP00000301396	1	PELP1	0.0147978	-0.417063
279	9606.ENSP00000281187	1	VPS26B	0.0492079	-0.41611
280	9606.ENSP00000478121	1	ELOC	0.00110718	0.50053
281	9606.ENSP00000345571	1	E2F1	8.75065e-06	-0.662226
282	9606.ENSP00000384849	1	CDKN1A	0.000225386	-0.632996
283	9606.ENSP00000440100	1	MED24	0.019836	-0.44823
284	9606.ENSP00000384259	1	ATG4B	0.0174144	-0.481599
285	9606.ENSP00000375809	1	ERCC2	0.00563227	-0.693622
286	9606.ENSP00000221573	1	SNAPC2	0.00693535	-0.752108
287	9606.ENSP00000240123	1	SORBS3	0.00556745	-0.44872
288	9606.ENSP00000261900	1	CCNT1	0.0440887	0.418448
289	9606.ENSP00000262305	1	RAB11FIP3	0.00363641	-0.654717
290	9606.ENSP00000262518	1	SRCAP	0.00134921	-0.444844
291	9606.ENSP00000263382	1	ASF1B	0.00372308	-0.588351
292	9606.ENSP00000265339	1	UBE2B	0.00395086	0.556058
293	9606.ENSP00000265564	1	EXOSC7	0.0257983	0.626914
294	9606.ENSP00000296543	1	NAA15	0.0430546	0.288241
295	9606.ENSP00000307288	1	MCM7	0.0297696	-0.295711
296	9606.ENSP00000318195	1	NCL	1.2489e-05	0.563957
297	9606.ENSP00000328169	1	JAG2	0.00447201	-0.677784
298	9606.ENSP00000334037	1	EMC10	0.00513544	-0.415113
299	9606.ENSP00000338934	1	EZR	0.000277339	0.367071
300	9606.ENSP00000341382	1	SMC4	0.00661904	0.384469
301	9606.ENSP00000343405	1	SEC24C	0.00755779	-0.370393
302	9606.ENSP00000344741	1	INSIG1	0.000812142	0.693974
303	9606.ENSP00000349923	1	LAGE3	0.000967298	-0.694124
304	9606.ENSP00000352400	1	NUP214	0.00530198	-0.42071
305	9606.ENSP00000353769	1	SCAF1	0.00148088	-0.474461
306	9606.ENSP00000354476	1	SREBF2	0.0175042	-0.443152
307	9606.ENSP00000354720	1	SMC3	7.09322e-06	0.842741
308	9606.ENSP00000354777	1	TBKBP1	0.0226792	-1.22357
309	9606.ENSP00000356030	1	CD55	0.00148037	0.68877
310	9606.ENSP00000356548	1	LTV1	0.00755779	0.636689
311	9606.ENSP00000356652	1	CACYBP	9.53541e-08	0.721662
312	9606.ENSP00000356918	1	STX7	0.00384961	0.737294
313	9606.ENSP00000358022	1	MCL1	6.27335e-11	0.757244
314	9606.ENSP00000358635	1	SYNCRIP	0.0327328	0.292092
315	9606.ENSP00000358983	1	NFKB2	0.0194448	0.393974
316	9606.ENSP00000362576	1	YARS1	0.0293328	0.316122
317	9606.ENSP00000363081	1	DKK1	0.0128411	-0.399456
318	9606.ENSP00000363162	1	ATP6V1G1	7.44392e-07	0.66903
319	9606.ENSP00000364119	1	EIF2S2	0.00352155	0.439836
320	9606.ENSP00000365131	1	BAG6	0.000839269	-0.430379
321	9606.ENSP00000367208	1	SUGT1	0.0023183	0.669411
322	9606.ENSP00000368022	1	OPTN	0.00603748	0.598254
323	9606.ENSP00000368119	1	GALT	0.0227975	-0.63762
324	9606.ENSP00000368166	1	DVL1	0.00644054	-0.546268
325	9606.ENSP00000370542	1	SDC1	0.000591092	-0.521121
326	9606.ENSP00000374399	1	TRMT61A	0.0191165	-0.607426
327	9606.ENSP00000375777	1	STRN4	0.0152294	-0.347109
328	9606.ENSP00000376077	1	SUMO1	0.0065378	0.415344
329	9606.ENSP00000376475	1	PRKAR1A	0.0081664	0.335376
330	9606.ENSP00000376945	1	FBXW9	0.0399036	-0.727277
331	9606.ENSP00000378414	1	SMARCD1	0.0061836	-0.464791
332	9606.ENSP00000379078	1	EHMT2	5.34657e-05	-0.784836
333	9606.ENSP00000380256	1	CCNF	6.53529e-08	-1.24354
334	9606.ENSP00000382697	1	ROCK1	0.00751142	0.550148
335	9606.ENSP00000383710	1	FAAP20	0.0165063	-0.617121
336	9606.ENSP00000384851	1	ESRRA	0.0253807	-0.621055
337	9606.ENSP00000386896	1	ITGA6	0.0405021	0.361685
338	9606.ENSP00000388996	1	AP1M1	0.00351197	-0.566166
339	9606.ENSP00000389168	1	PPP1R12A	0.0318923	0.404104
340	9606.ENSP00000389297	1	CHCHD3	0.0254709	0.334114
341	9606.ENSP00000392270	1	STRAP	0.0227701	0.265527
342	9606.ENSP00000392617	1	SMARCD2	0.00308601	-0.538461
343	9606.ENSP00000399982	1	TAF6	0.0475808	-0.343387
344	9606.ENSP00000404122	1	IFT74	0.0178508	0.660854
345	9606.ENSP00000405573	1	GPI	0.00838209	-0.352152
346	9606.ENSP00000410409	1	TAF1D	0.0154617	0.774116
347	9606.ENSP00000413507	1	SEPTIN7	0.016097	0.334579
348	9606.ENSP00000414982	1	KLC1	0.000166517	0.61619
349	9606.ENSP00000419087	1	NDUFB2	0.0192328	0.419602
350	9606.ENSP00000419371	1	AZI2	0.0264499	0.466709
351	9606.ENSP00000421592	1	ALYREF	0.0142792	0.347313
352	9606.ENSP00000421985	1	FNIP1	0.000526601	0.794747
353	9606.ENSP00000426632	1	ERBIN	0.00751142	0.610877
354	9606.ENSP00000429986	1	ENY2	0.0276173	1.03257
355	9606.ENSP00000433157	1	BBIP1	0.0174945	0.722631
356	9606.ENSP00000446215	1	RAN	0.00198346	0.33421
357	9606.ENSP00000448035	1	NACA	0.0013858	0.399143
358	9606.ENSP00000452762	1	ETFA	0.00200745	0.351709
359	9606.ENSP00000457870	1	MLST8	0.0202181	-0.46258
360	9606.ENSP00000463978	1	SLC16A3	0.00751233	-0.468768
361	9606.ENSP00000465759	1	POLRMT	0.0226557	-0.385723
362	9606.ENSP00000466363	1	PIP5K1C	0.0244554	-0.577936
363	9606.ENSP00000471896	1	IRF3	0.0185941	-0.536444
364	9606.ENSP00000476117	1	WDR18	0.0178986	-0.435931
365	9606.ENSP00000476412	1	CHMP4A	0.00595893	0.625892
366	9606.ENSP00000480853	1	VPS29	0.0124037	0.370062
367	9606.ENSP00000481249	1	SOCS2	0.000419955	1.01593
368	9606.ENSP00000481733	1	MED29	0.000744302	-0.437704
369	9606.ENSP00000489189	1	BAG1	0.0168323	0.421084
370	9606.ENSP00000494040	1	DDX3X	0.00849296	0.281246
371	9606.ENSP00000498476	1	MAP1LC3B	0.015505	0.464031
372	9606.ENSP00000498750	1	CCNH	0.0333721	0.462245

## Sheet: Hub AgNPs 24h
No.	STRING_id	degree	symbol	padj	log2FoldChange
1	9606.ENSP00000361540	10	CDC20	1.39192e-07	-0.866017
2	9606.ENSP00000354499	5	COX1	0.0038493	-0.627686
3	9606.ENSP00000354554	5	CYTB	0.046455	-0.513402
4	9606.ENSP00000354687	5	ND1	0.000404849	-0.818377
5	9606.ENSP00000378699	5	CDK1	0.0226529	-0.513265
6	9606.ENSP00000354982	5	COX3	0.000995295	-0.745237
7	9606.ENSP00000256442	4	CCNB1	8.47586e-13	-1.149
8	9606.ENSP00000300093	4	PLK1	3.1723e-37	-1.88758
9	9606.ENSP00000317159	4	CYC1	0.0192069	-0.394657
10	9606.ENSP00000354876	4	COX2	0.0104152	-0.591456
11	9606.ENSP00000216122	3	MCM5	2.9558e-05	-0.708131
12	9606.ENSP00000233627	3	NDUFS7	0.0304158	-0.694993
13	9606.ENSP00000269571	3	ERBB2	0.0185725	-0.499805
14	9606.ENSP00000307288	3	MCM7	0.00279535	-0.443939
15	9606.ENSP00000367910	3	FANCG	0.0327387	-0.487511
16	9606.ENSP00000481380	3	CCNA2	1.07049e-09	-1.07895
17	9606.ENSP00000226218	2	VTN	0.0174131	-0.717768
18	9606.ENSP00000237853	2	ELL2	0.0253208	0.582556
19	9606.ENSP00000261900	2	CCNT1	0.0027477	0.58907
20	9606.ENSP00000215071	2	PSMD8	0.0284157	-0.423628
21	9606.ENSP00000253462	2	GINS2	0.00148031	-0.643185
22	9606.ENSP00000265056	2	MCM2	0.0466775	-0.386695
23	9606.ENSP00000329757	2	ATP6V0C	0.0182702	-0.620351
24	9606.ENSP00000306099	2	FGB	0.000114762	-0.75265
25	9606.ENSP00000283006	2	CENPH	0.0335663	0.639318
26	9606.ENSP00000261023	2	ITGAV	0.047121	0.417552
27	9606.ENSP00000267430	2	FANCM	0.00572236	1.02686
28	9606.ENSP00000300403	2	TPX2	1.43906e-13	-1.07285
29	9606.ENSP00000288207	2	CCNB2	1.64613e-06	-0.861078
30	9606.ENSP00000314004	2	ANAPC2	0.00594689	-0.693537
31	9606.ENSP00000313950	2	AURKB	4.59131e-19	-1.33172
32	9606.ENSP00000347232	2	BLM	0.0494556	0.489746
33	9606.ENSP00000257934	2	ESPL1	8.93729e-13	-1.58511
34	9606.ENSP00000362146	2	CDCA8	3.64807e-13	-1.40533
35	9606.ENSP00000321656	2	CDC25C	0.0255798	-0.756685
36	9606.ENSP00000243563	2	SNRPA	0.0166473	-0.514294
37	9606.ENSP00000336868	2	CENPA	6.70395e-18	-1.84596
38	9606.ENSP00000418960	2	BRCA1	0.00493119	0.601081
39	9606.ENSP00000357674	2	SNAPIN	0.0298111	-0.622459
40	9606.ENSP00000412566	2	SNRPB	0.0235944	-0.497265
41	9606.ENSP00000336829	2	FGG	0.000249131	-0.630513
42	9606.ENSP00000265343	2	AFF4	0.0417259	0.461451
43	9606.ENSP00000346839	2	FN1	9.96153e-05	-0.634954
44	9606.ENSP00000377536	2	PTTG1	5.14966e-20	-1.65155
45	9606.ENSP00000378295	2	INCENP	4.36167e-08	-0.912938
46	9606.ENSP00000378529	2	FZR1	0.00934809	-0.735496
47	9606.ENSP00000472998	2	SNRNP70	0.00338805	-0.504503
48	9606.ENSP00000498441	2	FGA	0.000156452	-0.569964
49	9606.ENSP00000261776	1	VAC14	0.022093	-0.575471
50	9606.ENSP00000267101	1	ERBB3	0.0236784	-0.784755
51	9606.ENSP00000216911	1	AURKA	0.000958704	-0.705561
52	9606.ENSP00000299424	1	TAF10	0.015337	-0.593335
53	9606.ENSP00000262315	1	CHTF18	0.0297111	-0.573499
54	9606.ENSP00000273398	1	ATP6V1A	0.0131628	0.546702
55	9606.ENSP00000025008	1	RB1CC1	0.0127672	0.572038
56	9606.ENSP00000308461	1	RND1	1.69442e-05	-0.964589
57	9606.ENSP00000353284	1	DDX3Y	0.0142022	0.66666
58	9606.ENSP00000258149	1	MDM2	0.0116758	0.459442
59	9606.ENSP00000342331	1	BORCS7	0.0130033	0.688742
60	9606.ENSP00000305260	1	GNB2	0.0369269	-0.495499
61	9606.ENSP00000264552	1	UBE2S	4.42502e-06	-0.707267
62	9606.ENSP00000348838	1	UBE2C	7.80903e-16	-1.44126
63	9606.ENSP00000355966	1	NEK2	0.00214902	0.703908
64	9606.ENSP00000310842	1	FANCI	0.0145771	0.424294
65	9606.ENSP00000360498	1	MRPL41	9.8355e-05	-0.889537
66	9606.ENSP00000356224	1	SYNE1	0.0447105	0.701013
67	9606.ENSP00000324804	1	PPP2R1A	0.00750735	-0.546171
68	9606.ENSP00000260363	1	KIF23	1.47572e-06	-0.899226
69	9606.ENSP00000216034	1	TOMM22	0.0321541	-0.472104
70	9606.ENSP00000278616	1	ATM	0.0247686	0.753543
71	9606.ENSP00000373489	1	KRT18	3.0363e-06	-0.62815
72	9606.ENSP00000388107	1	UBA52	0.0385944	-0.480027
73	9606.ENSP00000252622	1	LSM7	0.00822641	-0.864041
74	9606.ENSP00000324124	1	POLR2L	0.0113627	-0.544488
75	9606.ENSP00000311368	1	POLD4	0.031308	-0.578852
76	9606.ENSP00000345571	1	E2F1	0.0304769	-0.586802
77	9606.ENSP00000217901	1	IDH3G	0.0236784	-0.527284
78	9606.ENSP00000411532	1	TOP2A	0.00144526	-0.612086
79	9606.ENSP00000264380	1	PIKFYVE	0.0288129	0.607509
80	9606.ENSP00000270586	1	PSMB6	0.030694	-0.447575
81	9606.ENSP00000307684	1	TADA3	0.0420376	-0.430552
82	9606.ENSP00000322180	1	DSCC1	0.0359519	0.751652
83	9606.ENSP00000323076	1	NDUFAF3	0.0382868	-0.570528
84	9606.ENSP00000328773	1	HEXIM1	0.0435022	-0.344624
85	9606.ENSP00000332247	1	ATP6V0A2	0.0144386	0.657523
86	9606.ENSP00000338990	1	ATG101	0.047121	-0.571018
87	9606.ENSP00000351338	1	PLXNB1	0.0321871	-0.76031
88	9606.ENSP00000354722	1	EIF1AY	0.000904023	1.03591
89	9606.ENSP00000356150	1	MDM4	0.0120309	0.857436
90	9606.ENSP00000359675	1	GNG5	0.0226529	-0.575239
91	9606.ENSP00000361298	1	KIF2C	2.17808e-12	-1.26227
92	9606.ENSP00000379911	1	CENPK	0.0284157	0.589511
93	9606.ENSP00000380054	1	EAF1	0.0466775	0.530396
94	9606.ENSP00000380466	1	MRPL23	0.0439351	-0.478553
95	9606.ENSP00000385616	1	SUN2	0.0173702	-0.578169
96	9606.ENSP00000385722	1	INTS1	0.0396405	-0.435367
97	9606.ENSP00000403459	1	GRB7	4.64262e-05	-1.27926
98	9606.ENSP00000404190	1	RACGAP1	1.62252e-07	-0.820874
99	9606.ENSP00000410339	1	TOMM40	0.0291092	-0.565328
100	9606.ENSP00000414109	1	HJURP	9.8355e-05	-0.688353
101	9606.ENSP00000418438	1	NDUFA3	0.0362876	-0.592483
102	9606.ENSP00000426632	1	ERBIN	0.00282831	0.592087
103	9606.ENSP00000434024	1	H2AX	1.20054e-11	-1.21999
104	9606.ENSP00000449404	1	KRT8	3.07598e-06	-0.633693
105	9606.ENSP00000456851	1	BLOC1S6	0.0263045	0.501073
106	9606.ENSP00000466010	1	RPS15	0.0452285	-0.399477
107	9606.ENSP00000467262	1	UQCR11	0.048326	-0.436771
108	9606.ENSP00000469468	1	LSM4	0.031479	-0.378178
109	9606.ENSP00000478303	1	POLR2E	0.0162919	-0.52533
110	9606.ENSP00000478877	1	ADRM1	0.0131263	-0.598637
111	9606.ENSP00000480186	1	POLD2	0.00346901	-0.551782
112	9606.ENSP00000482773	1	IDH3B	0.0481227	-0.3993
113	9606.ENSP00000499238	1	NUSAP1	8.30549e-06	-0.911214
